# Supplementary material for: (4-Chlorophenyl)(2-hydroxy-7-methoxynaphthalen-1-yl)methanone
Source: Acta Crystallogr Sect E Struct Rep Online. 2008 Nov 29;64(Pt 12):o2497. doi: 10.1107/S1600536808039603 (PMC2959982; doi:10.1107/S1600536808039603)
Supplement: Supplementary file 2 [file e-64-o2497-Isup2.hkl]

#
# h,k,l, Fc-squared, Fo-squared, sigma(Fo-squared) and status flag
#
data_I
_shelx_title '  Yonezawa_070726_1_'
_shelx_refln_list_code          4
_shelx_F_calc_maximum      304.69
_exptl_crystal_F_000      1296.00
_reflns_d_resolution_high  0.8302
 
loop_
 _symmetry_equiv_pos_as_xyz
 'x, y, z'
 '-x+1/2, y+1/2, z'
 'x, -y+1/2, z+1/2'
 '-x+1/2, -y, z+1/2'
 '-x, -y, -z'
 'x-1/2, -y-1/2, -z'
 '-x, y-1/2, -z-1/2'
 'x-1/2, y, -z-1/2'
 
_cell_length_a    17.8030
_cell_length_b     8.6812
_cell_length_c    18.8683
_cell_angle_alpha  90.000
_cell_angle_beta   90.000
_cell_angle_gamma  90.000
 
_shelx_F_squared_multiplier     1.000
 
loop_
 _refln_index_h
 _refln_index_k
 _refln_index_l
 _refln_F_squared_calc
 _refln_F_squared_meas
 _refln_F_squared_sigma
 _refln_observed_status
   2   0   0       47.85       46.35      1.92 o
   4   0   0    27570.45    26438.63    325.44 o
   6   0   0     2277.21     1991.25     17.58 o
   8   0   0     6331.24     6082.17     57.59 o
  10   0   0     2865.42     2713.64     27.68 o
  12   0   0     4097.64     3688.54     57.18 o
  14   0   0       58.04       75.48      7.15 o
  16   0   0     2546.91     2596.34     65.30 o
  18   0   0       98.45       88.84     12.76 o
  20   0   0     1276.01     1340.30     69.22 o
   2   1   0      723.04      738.66      5.08 o
   4   1   0     3208.86     3081.23     21.02 o
   6   1   0     4794.76     4459.86     29.06 o
   8   1   0     2606.10     2505.27     16.46 o
  10   1   0     1377.48     1520.31     10.47 o
  12   1   0       23.08       39.23      2.41 o
  14   1   0     5887.39     5665.91     84.61 o
  16   1   0     1885.05     1826.60     40.44 o
  18   1   0      940.80      954.36     25.23 o
  20   1   0        2.53        2.32      3.34 o
   0   2   0    92835.01    89749.14   1477.65 o
   2   2   0     1401.29     1109.81      8.36 o
   4   2   0    14760.28    14365.60    111.52 o
   6   2   0      876.25      839.07      6.80 o
   8   2   0     1552.42     1446.70     10.95 o
  10   2   0     5125.50     5055.90     37.87 o
  12   2   0      421.42      396.03      8.01 o
  14   2   0       68.28       91.55      6.13 o
  16   2   0     2138.88     2270.23     50.62 o
  18   2   0       21.90       14.98      4.10 o
  20   2   0      243.57      227.85     29.92 o
   2   3   0     1411.43     1327.23      8.52 o
   4   3   0    11535.01    11052.67     83.76 o
   6   3   0     4101.84     3985.98     28.76 o
   8   3   0     1612.01     1543.01     12.67 o
  10   3   0        1.86        1.31      1.41 o
  12   3   0     1963.31     1977.87     29.16 o
  14   3   0     1484.14     1511.72     25.21 o
  16   3   0      649.44      702.29     23.38 o
  18   3   0      100.62       98.51     10.44 o
  20   3   0        8.71       13.46      5.41 o
   0   4   0    11542.29    11049.52    119.34 o
   2   4   0      125.61      113.00      1.74 o
   4   4   0       26.82       26.68      1.06 o
   6   4   0      766.14      885.40      9.67 o
   8   4   0      542.35      595.02      7.64 o
  10   4   0       13.44       11.57      3.58 o
  12   4   0      958.80      994.32     20.02 o
  14   4   0        1.64        1.18      3.25 o
  16   4   0     1173.56     1279.41     54.01 o
  18   4   0       20.70       17.32      3.94 o
   2   5   0     2476.95     2446.27     21.21 o
   4   5   0       22.08       12.49      1.99 o
   6   5   0     5702.06     5710.10     61.55 o
   8   5   0      254.96      279.69      8.57 o
  10   5   0        1.35        5.33      2.92 o
  12   5   0      432.76      412.37     12.59 o
  14   5   0      313.10      301.99     12.57 o
  16   5   0      255.18      280.81     13.62 o
  18   5   0       68.90       60.30     12.00 o
   0   6   0     2588.94     2520.28     39.03 o
   2   6   0      786.57      824.90     12.70 o
   4   6   0      364.10      397.71     11.36 o
   6   6   0       53.34       45.70      5.00 o
   8   6   0      797.07      814.74     17.55 o
  10   6   0       10.90       13.29      5.56 o
  12   6   0     1272.54     1416.37     29.26 o
  14   6   0       85.35       71.77      8.75 o
  16   6   0        1.50        0.51      3.69 o
   2   7   0        5.30        6.29      3.28 o
   4   7   0       32.49       21.50      4.91 o
   6   7   0      246.16      256.39     13.56 o
   8   7   0      518.98      542.34     17.28 o
  10   7   0       20.32       27.72      7.31 o
  12   7   0       47.25       47.47      9.40 o
  14   7   0      218.73      234.85     10.31 o
   0   8   0      281.89      324.25     17.04 o
   2   8   0        1.32        1.62      4.05 o
   4   8   0      892.01      941.86     24.73 o
   6   8   0      647.86      627.54     20.25 o
   8   8   0      495.87      465.31     26.48 o
  10   8   0       28.28       21.11      7.61 o
  12   8   0       47.65       13.15      9.58 o
   2   9   0       29.49       23.28     10.04 o
   4   9   0       92.56       78.95      8.11 o
   6   9   0      139.22      146.41     18.92 o
   8   9   0       11.38        8.78      7.90 o
  10   9   0      107.06       87.17     17.05 o
   0  10   0        1.74        4.47     12.44 o
   2  10   0      145.28      149.19      9.43 o
   4  10   0       81.75       25.51     21.39 o
   6  10   0       29.53        9.64     11.96 o
   1   1   1        0.32       24.14      0.77 o
   2   1   1     2144.65     2026.51      8.87 o
   3   1   1    10204.61     9739.70     50.08 o
   4   1   1     2046.17     2002.09     10.08 o
   5   1   1      289.04      240.98      2.48 o
   6   1   1     1065.80     1042.31      5.21 o
   7   1   1     1030.72     1081.67      5.88 o
   8   1   1       61.52       61.87      1.57 o
   9   1   1      442.61      418.45      3.01 o
  10   1   1       84.10      109.49      1.80 o
  11   1   1       14.60        7.21      1.17 o
  12   1   1      640.41      631.97      5.58 o
  13   1   1      925.51      901.86      8.74 o
  14   1   1      485.94      484.16      7.22 o
  15   1   1      274.93      258.17      6.39 o
  16   1   1     1361.44     1314.02     18.78 o
  17   1   1      236.40      222.88      7.51 o
  18   1   1      154.81      164.22      6.06 o
  19   1   1       59.77       52.87      3.93 o
  20   1   1        2.12        4.62      2.65 o
  21   1   1        3.39        3.74      2.43 o
   0   2   1    82854.60    88446.01   1073.08 o
   1   2   1      274.04      270.64      2.37 o
   2   2   1       55.49       49.53      1.11 o
   3   2   1    11210.18    10792.87     54.46 o
   4   2   1      782.14      779.24      4.13 o
   5   2   1     2606.32     2375.65     10.75 o
   6   2   1        0.00        1.42      0.71 o
   7   2   1      969.05     1014.82      6.01 o
   8   2   1       23.05       23.92      1.08 o
   9   2   1      964.98      963.90      6.24 o
  10   2   1       77.19       79.31      1.71 o
  11   2   1       39.12       34.64      1.59 o
  12   2   1        9.65        5.02      1.47 o
  13   2   1       57.82       74.60      3.58 o
  14   2   1      107.98      127.18      4.19 o
  15   2   1      203.11      187.65      5.45 o
  16   2   1        7.12       11.67      2.68 o
  17   2   1      340.82      346.84     12.98 o
  18   2   1       97.86       85.41      5.31 o
  19   2   1       31.71       29.26      3.53 o
  20   2   1        1.03        2.32      2.18 o
  21   2   1       32.86       24.91      6.02 o
   1   3   1      998.30      948.95      4.52 o
   2   3   1     1972.84     1949.83      8.37 o
   3   3   1     3665.65     3675.12     16.23 o
   4   3   1      828.96      821.45      4.34 o
   5   3   1      775.79      744.09      4.21 o
   6   3   1     1689.11     1679.16      8.46 o
   7   3   1      384.92      401.31      3.54 o
   8   3   1      779.06      854.49      5.82 o
   9   3   1       19.22       12.74      1.29 o
  10   3   1      722.15      721.65      5.68 o
  11   3   1        1.41        2.24      1.06 o
  12   3   1        0.09        0.24      1.39 o
  13   3   1        1.24       -0.29      1.37 o
  14   3   1      288.56      300.46      6.14 o
  15   3   1       77.62       83.69      4.06 o
  16   3   1      770.92      814.86     17.87 o
  17   3   1       22.57       18.05      2.84 o
  18   3   1       79.53       94.46      6.12 o
  19   3   1      213.01      251.20     14.75 o
  20   3   1       18.43        8.36      4.03 o
   0   4   1      755.80      725.56      4.82 o
   1   4   1      612.13      571.28      3.12 o
   2   4   1     1438.52     1454.90      7.26 o
   3   4   1     1821.22     1735.25      8.37 o
   4   4   1     5244.87     5311.58     26.97 o
   5   4   1       90.10      104.69      1.51 o
   6   4   1      224.78      245.97      2.87 o
   7   4   1     1247.79     1310.03      8.36 o
   8   4   1      936.75      910.80      7.00 o
   9   4   1      768.88      753.45      8.75 o
  10   4   1      235.08      243.29      4.96 o
  11   4   1      155.64      158.40      4.79 o
  12   4   1      342.27      358.71      7.36 o
  13   4   1      284.03      282.22      7.36 o
  14   4   1      107.01      106.14      5.48 o
  15   4   1       87.91       93.64      5.64 o
  16   4   1       47.56       51.45      4.40 o
  17   4   1      103.22      114.16      6.02 o
  18   4   1       78.28       91.58      6.14 o
  19   4   1       93.75       92.65      6.33 o
   1   5   1       13.37       13.41      1.10 o
   2   5   1      228.88      211.65      2.65 o
   3   5   1     2952.70     2884.17     16.82 o
   4   5   1     3502.35     3664.91     23.29 o
   5   5   1      112.30      115.85      2.57 o
   6   5   1        0.01        1.77      1.27 o
   7   5   1      110.95      120.45      3.50 o
   8   5   1       24.92       23.00      2.88 o
   9   5   1       55.85       58.01      3.11 o
  10   5   1      108.56      116.35      4.68 o
  11   5   1       28.22       34.04      3.83 o
  12   5   1      587.07      631.02     10.71 o
  13   5   1       64.43       52.39      4.66 o
  14   5   1        0.48        2.10      2.60 o
  15   5   1       33.86       32.46      4.25 o
  16   5   1        5.05        5.73      3.24 o
  17   5   1       28.90       21.08      4.23 o
  18   5   1       47.43       56.15      5.48 o
   0   6   1       25.97       32.22      3.33 o
   1   6   1      157.79      156.92      3.64 o
   2   6   1       44.93       39.98      2.23 o
   3   6   1     2049.85     2135.99     19.06 o
   4   6   1        7.40        7.64      2.85 o
   5   6   1      617.78      658.26     10.40 o
   6   6   1     3837.65     3978.27     46.24 o
   7   6   1      264.43      265.40      7.49 o
   8   6   1      570.52      556.65     10.56 o
   9   6   1      395.86      422.47     11.00 o
  10   6   1      139.12      143.20      8.32 o
  11   6   1       72.13       70.12      4.55 o
  12   6   1       83.86       95.89      6.65 o
  13   6   1      142.02      159.27      6.61 o
  14   6   1       33.90       37.25      3.91 o
  15   6   1      158.34      142.18      6.39 o
  16   6   1      116.49      118.63      5.91 o
  17   6   1      156.04      173.22      7.49 o
   1   7   1       17.82       20.40      3.19 o
   2   7   1      224.87      238.23      6.50 o
   3   7   1      843.68      899.70     14.70 o
   4   7   1      489.08      498.94     10.71 o
   5   7   1       97.33       96.15      5.04 o
   6   7   1       37.22       47.12      4.57 o
   7   7   1       55.30       56.36      4.59 o
   8   7   1      169.95      171.61      6.74 o
   9   7   1       17.41       14.78      3.52 o
  10   7   1       17.03       18.01      4.02 o
  11   7   1       31.39       47.62      5.77 o
  12   7   1       52.20       43.01      5.58 o
  13   7   1       91.81       90.05      6.55 o
  14   7   1       65.12       62.40      5.64 o
  15   7   1       23.82       19.88      4.05 o
   0   8   1       97.27       99.65      7.91 o
   1   8   1       28.57       30.40      3.74 o
   2   8   1      130.43      141.69      7.91 o
   3   8   1     1664.79     1743.62     27.89 o
   4   8   1        0.09        1.96      3.07 o
   5   8   1       16.97       12.85      4.23 o
   6   8   1       71.67       71.47      5.99 o
   7   8   1      658.87      695.90     15.41 o
   8   8   1       30.26       39.02      6.79 o
   9   8   1        1.64        4.06      3.22 o
  10   8   1       15.39       11.18      4.55 o
  11   8   1       11.74        9.98      3.82 o
  12   8   1      426.81      486.14     15.75 o
  13   8   1      163.32      177.70      7.88 o
   1   9   1       24.26       20.70      5.02 o
   2   9   1       54.84       54.68      4.89 o
   3   9   1        9.57        9.44      3.99 o
   4   9   1        3.30        0.79      2.89 o
   5   9   1        0.99       -3.02      3.48 o
   6   9   1      157.53      142.74      9.12 o
   7   9   1        8.01        8.92      4.21 o
   8   9   1       20.01       15.45      4.42 o
   9   9   1       57.57       46.95      5.96 o
  10   9   1        7.57        6.80      5.64 o
   0  10   1       74.30       77.17     10.03 o
   1  10   1       33.04       27.23      4.58 o
   2  10   1        1.99        0.57      2.92 o
   3  10   1       82.34       79.60     13.66 o
   4  10   1      130.41      124.11      8.45 o
   5  10   1        0.25       -1.23      4.09 o
   6  10   1       36.79       29.32      6.86 o
   0   0   2    16259.33    15726.55    160.52 o
   1   0   2        0.19        3.43      0.81 o
   2   0   2     8092.64     7664.38     49.53 o
   3   0   2      820.94      777.26      7.53 o
   4   0   2     5894.31     5212.72     34.80 o
   5   0   2     1546.00     1466.63     10.12 o
   6   0   2      431.98      373.38      3.82 o
   7   0   2     1954.58     1943.80     12.71 o
   8   0   2      874.79      712.85      5.77 o
   9   0   2     2092.46     2008.64     14.40 o
  10   0   2     2712.21     2514.65     18.39 o
  11   0   2       32.31       52.96      2.18 o
  12   0   2     2724.96     2810.32     25.48 o
  13   0   2     3119.48     3137.41     37.14 o
  14   0   2      584.81      605.90     11.87 o
  15   0   2     1195.40     1147.24     18.20 o
  16   0   2      258.26      222.10      6.94 o
  17   0   2        0.94        0.58      2.12 o
  18   0   2      968.17     1048.98     20.14 o
  19   0   2       14.42       12.09      3.50 o
  20   0   2      423.03      485.14     29.98 o
  21   0   2        5.95       11.54      3.95 o
   1   1   2      832.76      778.31      4.17 o
   2   1   2     2439.75     2317.94     11.69 o
   3   1   2    25056.30    24506.29    150.58 o
   4   1   2    28522.48    27855.76    181.19 o
   5   1   2     1617.38     1515.74      7.66 o
   6   1   2    24675.23    24575.69    153.56 o
   7   1   2     2043.80     2222.92     10.65 o
   8   1   2      171.29      165.24      2.20 o
   9   1   2        3.92        9.30      0.96 o
  10   1   2     1262.72     1285.98      7.28 o
  11   1   2      647.16      596.55      4.68 o
  12   1   2     2149.58     2017.46     14.32 o
  13   1   2      360.10      369.73      5.28 o
  14   1   2      360.86      380.52      6.45 o
  15   1   2      148.84      130.97      4.65 o
  16   1   2     3761.06     3738.34     40.37 o
  17   1   2        7.40        4.42      2.34 o
  18   1   2       15.72       13.24      3.14 o
  19   1   2       45.85       35.61      3.36 o
  20   1   2      134.66      141.60      8.51 o
  21   1   2       46.99       49.84      5.25 o
   0   2   2       27.10       23.34      1.55 o
   1   2   2    30251.27    29844.47    193.96 o
   2   2   2    43615.42    43457.55    311.05 o
   3   2   2    30928.93    30540.27    200.35 o
   4   2   2     3796.88     3831.53     17.88 o
   5   2   2     3132.09     3175.47     14.68 o
   6   2   2       85.15       91.81      1.49 o
   7   2   2       52.05       42.24      1.27 o
   8   2   2      188.32      106.61      1.74 o
   9   2   2      951.49      952.56      6.02 o
  10   2   2     3714.23     3480.05     18.26 o
  11   2   2      970.48     1048.77      7.95 o
  12   2   2      558.65      540.68      6.90 o
  13   2   2      262.70      260.00      5.66 o
  14   2   2      369.73      353.74      6.22 o
  15   2   2      161.92      156.17      5.15 o
  16   2   2      287.49      278.09      9.60 o
  17   2   2      423.76      441.84     15.27 o
  18   2   2     1964.85     2115.86     44.11 o
  19   2   2      111.44      120.99      6.98 o
  20   2   2      581.24      711.23     31.91 o
   1   3   2      499.64      513.19      3.05 o
   2   3   2     3157.77     3188.78     14.08 o
   3   3   2        2.86        5.32      0.71 o
   4   3   2     6599.88     6292.91     31.96 o
   5   3   2      538.80      482.11      3.17 o
   6   3   2      749.79      656.35      4.42 o
   7   3   2     7767.00     8245.25     48.20 o
   8   3   2     1357.01     1363.73      7.76 o
   9   3   2      261.70      241.56      2.81 o
  10   3   2     1661.23     1641.13     11.86 o
  11   3   2       55.54       48.90      2.35 o
  12   3   2      247.72      219.82      4.82 o
  13   3   2      227.35      207.46      5.37 o
  14   3   2      146.42      144.93      4.91 o
  15   3   2      442.69      444.45     11.09 o
  16   3   2      609.37      689.52     17.22 o
  17   3   2      552.16      601.34     20.55 o
  18   3   2      157.21      184.83      9.05 o
  19   3   2      533.95      561.10     27.90 o
  20   3   2      185.17      222.66     14.11 o
   0   4   2    13649.34    13886.92    114.86 o
   1   4   2     1769.85     1814.87      8.69 o
   2   4   2     1001.27      963.31      5.17 o
   3   4   2     1452.41     1477.06      7.47 o
   4   4   2      971.94      956.59      5.89 o
   5   4   2      658.06      614.63      4.17 o
   6   4   2     3398.35     3502.38     19.21 o
   7   4   2       27.89       36.74      1.54 o
   8   4   2     1154.21     1034.92      7.19 o
   9   4   2       17.89       13.40      1.67 o
  10   4   2     2645.74     2716.85     24.71 o
  11   4   2       13.77       19.72      3.09 o
  12   4   2      275.95      298.47      6.62 o
  13   4   2      128.38      130.61      5.61 o
  14   4   2      129.15      131.03      5.74 o
  15   4   2      229.46      247.54      7.24 o
  16   4   2        3.47        1.95      2.45 o
  17   4   2      208.16      215.42      8.58 o
  18   4   2     1005.72     1159.00     40.40 o
  19   4   2       32.02       27.28      3.75 o
   1   5   2      162.00      193.96      2.32 o
   2   5   2      160.51      207.22      2.77 o
   3   5   2      503.64      499.96      3.93 o
   4   5   2     1705.77     1688.70     10.91 o
   5   5   2       48.64       43.29      2.04 o
   6   5   2     1797.73     1718.71     14.19 o
   7   5   2      549.82      543.84      6.55 o
   8   5   2      511.98      532.78      8.09 o
   9   5   2       95.76       96.68      4.48 o
  10   5   2       14.00       16.41      3.07 o
  11   5   2      420.37      460.24      8.09 o
  12   5   2       25.89       25.00      3.51 o
  13   5   2      281.32      281.78      7.68 o
  14   5   2      215.12      224.04      6.93 o
  15   5   2       39.39       39.60      3.88 o
  16   5   2       80.28       91.25      5.17 o
  17   5   2      246.92      268.24      9.22 o
  18   5   2      133.00      156.25      7.00 o
   0   6   2      289.71      269.44      8.44 o
   1   6   2        0.05        1.25      1.27 o
   2   6   2      269.06      263.46      4.65 o
   3   6   2      766.36      777.39      9.07 o
   4   6   2       26.21       24.20      3.09 o
   5   6   2       23.60       20.34      3.34 o
   6   6   2       75.48       84.28      4.83 o
   7   6   2      398.23      386.29      8.11 o
   8   6   2      164.71      161.45      6.01 o
   9   6   2      433.33      439.35      9.50 o
  10   6   2     1136.35     1144.96     16.31 o
  11   6   2       38.62       38.09      3.78 o
  12   6   2       17.01       10.32      3.15 o
  13   6   2      175.50      185.65      6.64 o
  14   6   2       66.82       66.67      5.62 o
  15   6   2      198.68      193.99      9.17 o
  16   6   2       21.08       19.02      3.42 o
  17   6   2       12.10        7.48      3.34 o
   1   7   2      177.36      200.02      5.94 o
   2   7   2       27.98       26.88      4.40 o
   3   7   2      750.82      736.31     15.48 o
   4   7   2     2297.67     2352.49     28.45 o
   5   7   2       88.92      102.50      5.10 o
   6   7   2       26.58       22.14      3.61 o
   7   7   2       83.30       86.95      5.94 o
   8   7   2       37.39       49.81      5.24 o
   9   7   2        1.84        1.74      2.94 o
  10   7   2       99.96      109.14      6.61 o
  11   7   2      114.12       99.57      7.52 o
  12   7   2       52.56       43.18      4.42 o
  13   7   2      115.26      114.63      5.86 o
  14   7   2       35.85       28.96      4.13 o
  15   7   2      134.79      129.85      6.63 o
   0   8   2        9.49       13.33      5.03 o
   1   8   2       51.83       54.75      5.69 o
   2   8   2       13.41       12.13      3.75 o
   3   8   2       12.47       12.12      3.85 o
   4   8   2       88.39       90.43      5.77 o
   5   8   2       92.78      107.39      6.79 o
   6   8   2       65.56       70.90      5.65 o
   7   8   2       45.43       40.65      4.29 o
   8   8   2        1.54        4.25      2.98 o
   9   8   2       16.70       15.64      3.26 o
  10   8   2      318.67      326.93     11.29 o
  11   8   2        0.16        0.93      2.54 o
  12   8   2        3.96        0.48      3.33 o
  13   8   2       70.27       75.50     10.21 o
   1   9   2       25.10       26.58      4.20 o
   2   9   2       72.36       73.07      6.28 o
   3   9   2        0.25       -2.51      2.94 o
   4   9   2      243.78      238.21      9.90 o
   5   9   2      166.66      153.97      7.27 o
   6   9   2       44.13       52.35      6.06 o
   7   9   2        7.67        6.81      3.51 o
   8   9   2       52.04       33.78      5.51 o
   9   9   2       41.17       20.36      3.84 o
  10   9   2       48.03       41.01      7.05 o
   0  10   2       97.38       91.26     11.43 o
   1  10   2       21.62       21.13      5.83 o
   2  10   2      155.25      142.89     14.83 o
   3  10   2        0.35        1.82      2.81 o
   4  10   2        8.98        2.55      3.79 o
   5  10   2        7.09        9.73      5.16 o
   1   1   3     1720.28     1716.98      9.41 o
   2   1   3     5188.11     5115.17     25.07 o
   3   1   3     6993.63     6684.12     32.55 o
   4   1   3      453.49      418.20      3.16 o
   5   1   3      564.00      556.64      3.72 o
   6   1   3     7705.40     8265.22     41.70 o
   7   1   3     1883.69     1839.46      9.05 o
   8   1   3       77.67      110.30      1.75 o
   9   1   3     1917.56     1969.17      9.83 o
  10   1   3       12.56       17.92      1.16 o
  11   1   3      539.80      541.02      4.39 o
  12   1   3       74.57       67.25      2.55 o
  13   1   3      824.84      809.13      8.57 o
  14   1   3       55.12       54.47      2.92 o
  15   1   3        5.91        6.91      2.16 o
  16   1   3       37.84       46.09      3.41 o
  17   1   3      167.55      153.87      5.78 o
  18   1   3        3.75        3.47      2.12 o
  19   1   3       92.70       85.31      6.38 o
  20   1   3        3.88        3.33      2.36 o
  21   1   3       86.37       94.99      5.91 o
   0   2   3     7559.13     7488.09     50.51 o
   1   2   3     4682.76     4650.86     21.59 o
   2   2   3     2610.56     2530.04     11.89 o
   3   2   3     4690.94     4592.12     21.11 o
   4   2   3      629.92      646.39      4.02 o
   5   2   3       42.90       55.35      1.20 o
   6   2   3     7361.27     7775.80     40.73 o
   7   2   3      705.21      848.16      5.12 o
   8   2   3       60.94       68.00      1.53 o
   9   2   3       54.11       55.78      1.52 o
  10   2   3     2448.51     2734.73     14.73 o
  11   2   3       11.47       10.40      1.46 o
  12   2   3      448.51      430.59      5.73 o
  13   2   3     1414.35     1398.73     14.62 o
  14   2   3       15.15       11.38      2.27 o
  15   2   3        7.54       10.24      2.56 o
  16   2   3        1.50        1.27      1.73 o
  17   2   3      509.05      525.39     12.60 o
  18   2   3       68.87       64.92      4.55 o
  19   2   3       12.45       13.97      2.96 o
  20   2   3        6.69        4.13      2.23 o
   1   3   3    11718.90    11808.53     63.62 o
   2   3   3       25.13       17.90      0.78 o
   3   3   3     1596.40     1601.80      7.43 o
   4   3   3     2759.68     2786.77     13.27 o
   5   3   3      533.47      527.66      3.30 o
   6   3   3     1056.35     1140.87      6.32 o
   7   3   3      394.41      439.15      4.13 o
   8   3   3       50.01       62.94      1.70 o
   9   3   3      249.17      240.91      3.24 o
  10   3   3       68.49       66.60      2.36 o
  11   3   3      149.98      159.89      3.58 o
  12   3   3     1036.83     1004.80     11.68 o
  13   3   3       31.45       36.92      3.37 o
  14   3   3     1151.33     1138.87     15.31 o
  15   3   3       19.44       19.80      3.36 o
  16   3   3      708.40      724.40     12.92 o
  17   3   3       29.04       17.41      3.05 o
  18   3   3       58.19       53.05      4.21 o
  19   3   3        3.88        1.38      1.98 o
  20   3   3        0.32        0.09      2.00 o
   0   4   3     3957.05     4204.88     28.11 o
   1   4   3       89.18       91.43      1.26 o
   2   4   3     2409.40     2395.31     11.72 o
   3   4   3     4516.27     4543.97     25.08 o
   4   4   3     1084.47     1087.79      6.76 o
   5   4   3      865.03      829.76      5.54 o
   6   4   3      186.19      195.13      2.53 o
   7   4   3     1041.87      949.20      6.61 o
   8   4   3     1827.06     1824.81     12.92 o
   9   4   3      984.13      964.05      9.02 o
  10   4   3      467.51      483.88      7.09 o
  11   4   3       17.93       16.13      2.47 o
  12   4   3      426.47      446.69      8.02 o
  13   4   3     1419.75     1459.63     17.07 o
  14   4   3       88.37       83.24      4.48 o
  15   4   3      619.76      655.40     11.79 o
  16   4   3       44.74       31.60      3.57 o
  17   4   3        5.96        9.05      2.79 o
  18   4   3      198.63      218.15     12.01 o
  19   4   3      363.05      378.26     19.16 o
   1   5   3     1447.00     1510.17      9.15 o
   2   5   3     1132.73     1150.52      7.61 o
   3   5   3      387.22      375.09      3.38 o
   4   5   3      167.37      172.10      2.71 o
   5   5   3       64.33       81.50      2.45 o
   6   5   3      551.94      557.77      6.48 o
   7   5   3       36.49       29.76      3.05 o
   8   5   3       81.42       79.05      4.36 o
   9   5   3      370.54      377.33      7.88 o
  10   5   3       77.95       85.47      4.35 o
  11   5   3      114.90      133.99      5.06 o
  12   5   3      141.35      132.87      5.09 o
  13   5   3       69.07       66.18      4.35 o
  14   5   3       60.03       48.73      3.81 o
  15   5   3       72.92       78.00      4.53 o
  16   5   3      129.35      125.57      5.98 o
  17   5   3      277.59      299.23     10.68 o
  18   5   3        0.52       -1.48      2.24 o
   0   6   3      338.95      336.00      7.70 o
   1   6   3        2.76        3.91      1.69 o
   2   6   3      456.36      468.12      6.92 o
   3   6   3       56.90       46.11      2.77 o
   4   6   3      560.93      560.90      8.22 o
   5   6   3       73.53       84.27      3.84 o
   6   6   3      167.50      169.10      6.43 o
   7   6   3        9.47       12.01      3.00 o
   8   6   3       40.49       43.26      3.60 o
   9   6   3      219.46      220.95      6.45 o
  10   6   3     1028.83     1077.06     15.63 o
  11   6   3       37.11       42.07      4.38 o
  12   6   3       34.04       31.64      3.98 o
  13   6   3       13.31       19.71      3.27 o
  14   6   3       33.12       30.49      3.33 o
  15   6   3       73.14       75.21      4.96 o
  16   6   3        5.11        7.28      2.74 o
  17   6   3        2.06        0.67      2.13 o
   1   7   3      962.74     1028.25     15.75 o
   2   7   3      840.33      891.61     16.91 o
   3   7   3       49.29       54.73      4.83 o
   4   7   3      205.55      195.36      6.97 o
   5   7   3        2.95        2.39      2.44 o
   6   7   3      313.83      318.45      8.17 o
   7   7   3     1136.90     1206.40     19.60 o
   8   7   3      198.04      199.30      7.13 o
   9   7   3     1264.54     1361.62     21.37 o
  10   7   3       79.52       72.87      5.15 o
  11   7   3      113.77      108.85      6.86 o
  12   7   3       13.59       18.43      4.18 o
  13   7   3      190.53      184.69      6.73 o
  14   7   3       77.21       70.79      5.11 o
  15   7   3       89.40       70.75      7.28 o
   0   8   3       64.11       74.59      9.02 o
   1   8   3      115.48      112.05      6.69 o
   2   8   3       88.35       84.79      6.71 o
   3   8   3      494.20      504.98     12.15 o
   4   8   3       12.77       14.26      4.28 o
   5   8   3       16.23       21.47      5.84 o
   6   8   3        5.60        3.11      2.97 o
   7   8   3        4.90        3.83      2.72 o
   8   8   3       49.70       57.21      5.18 o
   9   8   3        6.40        7.74      3.45 o
  10   8   3        0.33       -1.25      2.69 o
  11   8   3       17.40       12.31      3.29 o
  12   8   3      156.84      130.52     10.79 o
  13   8   3       19.50       17.70      4.29 o
   1   9   3      561.74      610.49     18.39 o
   2   9   3      355.48      390.28     11.20 o
   3   9   3      264.52      291.31     11.25 o
   4   9   3      282.19      258.89     11.83 o
   5   9   3       10.01       10.87      4.66 o
   6   9   3       23.71       22.37      5.47 o
   7   9   3      166.03      155.59      7.77 o
   8   9   3       51.38       44.13      4.82 o
   9   9   3       26.32       21.95      5.02 o
  10   9   3       21.49       13.67      5.02 o
   0  10   3       10.70        5.74     15.69 o
   1  10   3        0.04        4.81      5.95 o
   2  10   3      114.87      112.38     16.05 o
   3  10   3        2.02       -0.36      4.07 o
   4  10   3        5.60        3.78      4.45 o
   5  10   3       91.25      126.85      9.17 o
   0   0   4     2775.03     2611.41     31.63 o
   1   0   4      401.45      373.97      6.46 o
   2   0   4     3487.87     3220.23     22.89 o
   3   0   4     6626.52     6486.94     44.91 o
   4   0   4      574.51      628.23      5.72 o
   5   0   4     1266.83     1046.87      7.67 o
   6   0   4     7712.53     7706.72     53.74 o
   7   0   4    14099.37    15456.89    126.09 o
   8   0   4      234.34      193.92      3.30 o
   9   0   4     5072.94     5399.48     38.51 o
  10   0   4     5030.55     5053.27     39.77 o
  11   0   4      114.46      123.10      3.10 o
  12   0   4      247.42      222.59      5.61 o
  13   0   4       37.50       48.10      3.78 o
  14   0   4      171.82      189.82      7.39 o
  15   0   4      714.95      761.32     13.74 o
  16   0   4       17.48       14.43      3.62 o
  17   0   4     2094.09     2146.68     38.00 o
  18   0   4      969.02      998.42     21.08 o
  19   0   4      743.12      741.86     20.55 o
  20   0   4      135.80      116.61     13.99 o
  21   0   4        3.82        0.01      3.64 o
   1   1   4      250.96      240.99      3.09 o
   2   1   4    11781.78    11287.28     62.41 o
   3   1   4     2750.53     2567.88     12.60 o
   4   1   4    13402.93    12957.02     70.56 o
   5   1   4      326.98      324.35      2.51 o
   6   1   4     2401.05     2193.84     10.23 o
   7   1   4     4089.11     4529.06     21.56 o
   8   1   4     4421.25     4415.80     21.13 o
   9   1   4     1387.47     1584.47      8.85 o
  10   1   4      244.85      293.26      3.21 o
  11   1   4        7.51        6.68      1.27 o
  12   1   4     1058.84     1002.60      9.21 o
  13   1   4       68.40       72.38      3.04 o
  14   1   4     4260.77     4273.91     38.15 o
  15   1   4      221.12      199.78      5.42 o
  16   1   4     1213.25     1230.87     15.61 o
  17   1   4        2.56        4.51      2.80 o
  18   1   4      157.36      168.99      6.84 o
  19   1   4      225.43      204.85     12.62 o
  20   1   4       15.79        7.34      2.15 o
  21   1   4       52.10       38.98      4.68 o
   0   2   4     6349.74     6290.15     43.78 o
   1   2   4     5810.89     5551.39     26.65 o
   2   2   4     5699.05     5514.12     26.28 o
   3   2   4     2171.97     2297.42     10.75 o
   4   2   4      764.96      692.41      4.10 o
   5   2   4      230.15      235.42      2.09 o
   6   2   4      166.68      138.42      2.05 o
   7   2   4     3675.83     3841.08     19.12 o
   8   2   4     2765.91     2691.51     13.82 o
   9   2   4      623.49      666.67      4.53 o
  10   2   4     2127.04     2048.42     11.62 o
  11   2   4        0.05        3.86      1.20 o
  12   2   4     3867.67     3849.44     34.02 o
  13   2   4      525.23      537.73      9.33 o
  14   2   4       94.47       92.62      4.28 o
  15   2   4        2.85        6.22      2.47 o
  16   2   4        1.07        1.23      2.23 o
  17   2   4      178.90      188.43      8.58 o
  18   2   4      153.02      161.82      7.47 o
  19   2   4       16.02       15.20      3.21 o
  20   2   4      241.85      248.02     12.07 o
   1   3   4     1406.52     1313.05      6.09 o
   2   3   4    20517.32    21219.54    132.75 o
   3   3   4      350.67      341.04      2.41 o
   4   3   4     1846.39     1710.20      8.78 o
   5   3   4     3357.45     3278.98     16.47 o
   6   3   4     5885.07     5901.03     31.72 o
   7   3   4      592.28      679.16      5.51 o
   8   3   4      476.35      430.27      4.05 o
   9   3   4      794.53      769.99      6.12 o
  10   3   4       32.13       37.75      2.03 o
  11   3   4        3.46        3.70      1.62 o
  12   3   4       77.76       74.82      3.75 o
  13   3   4     1480.44     1455.88     17.07 o
  14   3   4     1192.23     1154.53     14.63 o
  15   3   4        0.10        1.77      2.02 o
  16   3   4       14.27       12.42      2.73 o
  17   3   4      758.85      805.71     21.83 o
  18   3   4       83.77       94.50      6.73 o
  19   3   4        6.70        3.14      2.10 o
  20   3   4       48.87       49.09      4.97 o
   0   4   4      543.85      448.18      4.26 o
   1   4   4     1060.48     1046.27      5.44 o
   2   4   4     1714.54     1499.83      8.53 o
   3   4   4     5689.52     5688.38     32.15 o
   4   4   4       34.09       38.53      1.27 o
   5   4   4      539.31      490.72      4.30 o
   6   4   4      187.15      234.87      3.13 o
   7   4   4      596.05      609.90      5.53 o
   8   4   4      444.96      390.06      4.68 o
   9   4   4      165.79      145.63      3.49 o
  10   4   4     1210.34     1252.87     13.00 o
  11   4   4      132.28      140.27      5.03 o
  12   4   4     2937.01     3046.44     29.29 o
  13   4   4      634.91      596.98     11.09 o
  14   4   4      126.35      109.00      5.06 o
  15   4   4       34.97       43.42      4.14 o
  16   4   4       31.82       32.21      3.51 o
  17   4   4        4.25        1.65      2.00 o
  18   4   4       26.63       30.06      3.58 o
  19   4   4        0.21       -1.36      2.40 o
   1   5   4     1216.67     1192.32      7.98 o
   2   5   4     5771.94     6064.59     39.44 o
   3   5   4     2692.99     2594.80     15.50 o
   4   5   4      582.07      568.41      4.79 o
   5   5   4     1100.01     1063.38      9.50 o
   6   5   4      547.29      525.63      6.45 o
   7   5   4        4.36        4.62      2.24 o
   8   5   4        4.17        3.30      2.46 o
   9   5   4     1291.22     1277.89     15.91 o
  10   5   4       43.34       38.13      3.52 o
  11   5   4      591.85      577.54      9.97 o
  12   5   4     1165.44     1251.49     16.06 o
  13   5   4      126.70      114.45      4.80 o
  14   5   4      346.93      329.32      7.90 o
  15   5   4       19.84       27.33      3.89 o
  16   5   4      226.66      229.53      6.83 o
  17   5   4      100.82       78.87      4.50 o
  18   5   4        7.23        6.14      2.66 o
   0   6   4        3.24        8.47      3.59 o
   1   6   4      426.77      428.92      8.43 o
   2   6   4      438.51      402.56      6.27 o
   3   6   4      722.27      745.35      9.49 o
   4   6   4      385.47      394.17      6.98 o
   5   6   4       72.38       70.07      4.45 o
   6   6   4       18.49       21.40      3.25 o
   7   6   4      269.13      275.26      7.32 o
   8   6   4       35.06       34.58      3.72 o
   9   6   4       30.51       28.08      3.62 o
  10   6   4      184.07      214.35      6.18 o
  11   6   4       11.98       14.21      3.32 o
  12   6   4      327.39      327.30      7.75 o
  13   6   4      333.11      298.94      8.83 o
  14   6   4       88.57       64.95      4.11 o
  15   6   4      127.55      121.97      8.48 o
  16   6   4      170.24      183.65      6.48 o
  17   6   4       45.99       43.44      5.02 o
   1   7   4        0.21       -0.53      2.00 o
   2   7   4      893.82      966.28     15.76 o
   3   7   4      116.98      107.15      5.60 o
   4   7   4       24.20       22.35      5.05 o
   5   7   4       78.56       83.69      6.86 o
   6   7   4      297.57      301.85      8.91 o
   7   7   4      197.37      186.48      8.34 o
   8   7   4       98.09      106.86      6.59 o
   9   7   4       98.67      106.82      6.69 o
  10   7   4       17.37       20.25      4.22 o
  11   7   4       61.22       64.95      4.85 o
  12   7   4       88.96       87.71      4.79 o
  13   7   4      112.78       97.51      4.82 o
  14   7   4       89.30       86.58      6.06 o
  15   7   4      101.28       78.80      8.96 o
   0   8   4     1508.46     1798.42     55.63 o
   1   8   4       70.81       69.53      7.82 o
   2   8   4      458.33      486.13     12.10 o
   3   8   4        4.19        4.67      3.40 o
   4   8   4        9.84       12.12      5.14 o
   5   8   4       28.13       28.74      5.03 o
   6   8   4        1.02        1.10      2.98 o
   7   8   4      172.10      175.63      8.41 o
   8   8   4       73.83       84.59      5.34 o
   9   8   4       14.64       11.32      3.43 o
  10   8   4       17.85       16.07      3.62 o
  11   8   4      187.29      163.99     13.21 o
  12   8   4      164.83      193.29      8.98 o
  13   8   4       25.75       17.37      3.97 o
   1   9   4      502.28      535.87     25.62 o
   2   9   4       23.52       27.45      5.46 o
   3   9   4       55.14       59.03      8.16 o
   4   9   4      203.56      211.56      9.48 o
   5   9   4      327.17      332.27     12.42 o
   6   9   4       62.56       44.39      6.38 o
   7   9   4       26.11       18.46      5.50 o
   8   9   4        0.04       -0.53      2.90 o
   9   9   4       22.27       11.31      4.36 o
  10   9   4       62.10       49.93     11.40 o
   0  10   4      759.59      761.34     41.16 o
   1  10   4      188.01      201.42     19.30 o
   2  10   4       33.69       19.00      8.09 o
   3  10   4      411.05      473.88     35.96 o
   4  10   4       60.66       62.05      7.02 o
   5  10   4        1.00        2.28      6.51 o
   1   1   5        1.95        2.39      1.04 o
   2   1   5      304.44      267.53      3.24 o
   3   1   5      351.57      351.67      3.21 o
   4   1   5       56.99       52.84      1.48 o
   5   1   5     2591.44     2520.16     12.06 o
   6   1   5      467.97      484.47      3.37 o
   7   1   5     1250.11     1305.26      6.74 o
   8   1   5      987.15      952.17      5.59 o
   9   1   5      431.41      426.53      3.37 o
  10   1   5      298.83      300.15      3.35 o
  11   1   5        0.29        1.49      0.99 o
  12   1   5       73.30       74.91      2.98 o
  13   1   5       35.08       40.44      3.05 o
  14   1   5      373.23      380.64      7.19 o
  15   1   5      721.66      705.83      9.52 o
  16   1   5       42.17       44.96      3.59 o
  17   1   5      372.05      365.20      9.89 o
  18   1   5        9.23        6.89      2.55 o
  19   1   5       97.19      105.77      5.88 o
  20   1   5       27.58       21.55      3.44 o
   0   2   5      424.87      408.27      4.29 o
   1   2   5      247.60      241.38      2.20 o
   2   2   5      161.24      168.62      1.86 o
   3   2   5      154.77      143.39      1.84 o
   4   2   5      710.84      692.80      4.11 o
   5   2   5       75.30      107.97      1.64 o
   6   2   5      440.79      454.41      3.26 o
   7   2   5       38.52       35.23      1.43 o
   8   2   5       78.82       93.02      1.70 o
   9   2   5     1265.79     1371.19      7.87 o
  10   2   5      649.51      617.59      5.20 o
  11   2   5       76.33       66.82      3.42 o
  12   2   5      420.68      396.05      6.66 o
  13   2   5      191.66      172.77      4.98 o
  14   2   5       16.12       21.24      2.91 o
  15   2   5       76.70       82.87      4.18 o
  16   2   5       44.38       48.34      3.60 o
  17   2   5      475.64      473.05     11.46 o
  18   2   5        1.11        4.05      2.23 o
  19   2   5      440.80      455.78     20.25 o
  20   2   5       11.98        9.24      2.86 o
   1   3   5      117.02       93.38      1.25 o
   2   3   5     1329.57     1369.58      6.93 o
   3   3   5     2370.40     2413.23     11.49 o
   4   3   5      573.29      620.19      3.82 o
   5   3   5     1743.60     1737.47      8.93 o
   6   3   5      288.23      257.39      2.69 o
   7   3   5     2416.66     2542.85     16.02 o
   8   3   5      592.14      599.66      5.08 o
   9   3   5     2614.42     2669.77     18.57 o
  10   3   5      218.41      220.53      4.08 o
  11   3   5     2558.50     2615.09     24.50 o
  12   3   5      332.73      322.83      6.91 o
  13   3   5      803.46      772.73     11.18 o
  14   3   5       14.40       10.93      2.86 o
  15   3   5        1.60        1.16      2.07 o
  16   3   5       13.50       16.44      2.84 o
  17   3   5      215.50      217.87      7.48 o
  18   3   5        0.86        0.38      1.90 o
  19   3   5       65.05       65.43      5.29 o
   0   4   5    12370.65    13562.33    111.69 o
   1   4   5       52.59       59.28      1.20 o
   2   4   5       54.89       64.17      1.73 o
   3   4   5     1367.28     1396.23      8.52 o
   4   4   5     3083.19     3280.68     18.20 o
   5   4   5     1048.02     1000.44      7.18 o
   6   4   5      288.56      285.94      3.76 o
   7   4   5       47.75       40.72      1.87 o
   8   4   5      199.73      216.26      3.94 o
   9   4   5      216.66      231.67      5.31 o
  10   4   5       21.60       22.68      2.99 o
  11   4   5      286.16      294.42      6.82 o
  12   4   5       47.90       63.91      3.93 o
  13   4   5     1273.03     1358.50     20.35 o
  14   4   5       22.02       31.36      3.55 o
  15   4   5       88.50       71.17      4.20 o
  16   4   5       52.44       51.38      3.82 o
  17   4   5       41.22       35.39      3.60 o
  18   4   5        4.32        5.79      2.37 o
  19   4   5       23.67       18.07      3.69 o
   1   5   5     2000.66     1991.16     14.01 o
   2   5   5       11.96       17.70      1.47 o
   3   5   5      523.02      473.10      4.04 o
   4   5   5     2332.56     2354.20     16.54 o
   5   5   5       70.89       64.40      2.29 o
   6   5   5      516.64      505.40      6.26 o
   7   5   5      674.74      656.80      8.94 o
   8   5   5        5.57        8.43      2.77 o
   9   5   5     1088.61     1078.23     14.51 o
  10   5   5      234.86      224.32      6.83 o
  11   5   5      237.25      233.54      7.18 o
  12   5   5      975.21     1023.41     15.08 o
  13   5   5     2027.61     1996.10     23.68 o
  14   5   5      116.43       91.09      4.60 o
  15   5   5        6.43        4.51      2.71 o
  16   5   5      458.52      466.18     10.86 o
  17   5   5       63.75       35.13      3.55 o
  18   5   5       41.26       19.87      3.84 o
   0   6   5      750.90      784.16     14.69 o
   1   6   5      496.61      484.07      7.94 o
   2   6   5      358.41      400.19      6.92 o
   3   6   5      866.84      925.33     13.93 o
   4   6   5       68.39       68.11      4.61 o
   5   6   5     1497.48     1535.42     21.92 o
   6   6   5       28.44       31.72      3.74 o
   7   6   5       66.34       76.40      4.84 o
   8   6   5       71.51       79.35      4.19 o
   9   6   5      170.40      152.11      5.75 o
  10   6   5      279.06      298.76      8.60 o
  11   6   5      437.96      452.93      9.45 o
  12   6   5      366.11      384.01      8.68 o
  13   6   5      311.22      293.04     10.59 o
  14   6   5      146.35      143.12      6.24 o
  15   6   5      186.37      208.61      6.39 o
  16   6   5      106.84      100.90      5.67 o
   1   7   5      164.78      181.83      5.99 o
   2   7   5      254.56      257.12      8.17 o
   3   7   5      340.67      335.39     10.94 o
   4   7   5      317.63      318.78     11.77 o
   5   7   5       11.95        7.15      4.26 o
   6   7   5      231.65      238.53     10.30 o
   7   7   5       64.19       56.82      5.26 o
   8   7   5       14.89       16.27      3.84 o
   9   7   5       16.91       18.52      3.31 o
  10   7   5       24.40       26.42      3.89 o
  11   7   5        6.41       11.07      3.04 o
  12   7   5        2.60        5.14      2.71 o
  13   7   5      126.15      137.15      8.26 o
  14   7   5       68.58       46.37      5.28 o
  15   7   5       26.21       18.85      4.88 o
   0   8   5       31.69       28.29      7.22 o
   1   8   5      104.18      108.75      6.52 o
   2   8   5       77.47       78.84      7.37 o
   3   8   5      237.23      274.44     11.19 o
   4   8   5      279.69      280.84     12.16 o
   5   8   5      804.00      837.44     21.14 o
   6   8   5       18.09       13.57      4.89 o
   7   8   5        2.30        6.47      3.54 o
   8   8   5      292.47      333.76     12.26 o
   9   8   5        0.19        0.67      1.99 o
  10   8   5       10.59       10.87      3.42 o
  11   8   5      110.77      102.83      8.46 o
  12   8   5       46.53       51.33      5.85 o
   1   9   5       89.20      105.63      8.87 o
   2   9   5       19.79        8.73      3.96 o
   3   9   5      127.00      106.51      6.64 o
   4   9   5      202.58      206.15     10.45 o
   5   9   5      127.01      126.36      7.26 o
   6   9   5       18.92       11.81      4.43 o
   7   9   5        1.85        2.22      3.36 o
   8   9   5       46.95       34.66      6.11 o
   9   9   5      169.26      158.09     13.93 o
   0  10   5      186.07      175.09     16.44 o
   1  10   5        4.55       -2.29      6.43 o
   2  10   5      108.16      107.91     16.61 o
   3  10   5       30.34       24.20      5.68 o
   4  10   5      216.44      237.26     14.13 o
   0   0   6     1262.00     1311.36     13.62 o
   1   0   6     2477.34     2337.98     16.63 o
   2   0   6    16515.82    16332.13    126.40 o
   3   0   6     1652.78     1612.17     11.81 o
   4   0   6        5.89        4.83      1.50 o
   5   0   6     2527.64     2666.43     18.89 o
   6   0   6        3.66       10.83      1.60 o
   7   0   6        6.58       10.47      1.35 o
   8   0   6    14017.58    15060.77    127.25 o
   9   0   6     2379.48     2614.89     19.51 o
  10   0   6     4218.63     4106.77     33.39 o
  11   0   6      174.28      190.18      4.58 o
  12   0   6      477.39      472.05      9.86 o
  13   0   6       17.29       24.35      4.03 o
  14   0   6       63.98       54.85      5.72 o
  15   0   6       24.64       19.45      4.32 o
  16   0   6        8.34        6.12      3.74 o
  17   0   6      597.80      577.37     13.74 o
  18   0   6      442.11      460.62     14.82 o
  19   0   6      297.44      291.10     19.41 o
  20   0   6      428.71      365.68     34.31 o
   1   1   6      713.46      698.33      4.93 o
   2   1   6     5988.05     5733.67     28.23 o
   3   1   6       17.85       20.40      1.31 o
   4   1   6     3158.76     3082.48     14.88 o
   5   1   6     1500.63     1498.74      7.72 o
   6   1   6     2015.38     1863.90      9.20 o
   7   1   6     1548.45     1855.84      9.21 o
   8   1   6      475.33      386.64      3.29 o
   9   1   6        9.31        9.96      1.15 o
  10   1   6      613.90      703.40      5.60 o
  11   1   6      442.26      479.90      5.20 o
  12   1   6     1656.80     1655.96     14.78 o
  13   1   6       35.78       33.80      2.76 o
  14   1   6     3260.24     3399.64     34.05 o
  15   1   6      430.80      383.43      7.22 o
  16   1   6     1597.40     1552.80     23.20 o
  17   1   6      164.97      160.89      5.97 o
  18   1   6       90.55       89.46      5.38 o
  19   1   6       17.72       19.36      2.89 o
  20   1   6        6.54        7.69      2.72 o
   0   2   6      152.69      102.65      2.49 o
   1   2   6      261.68      297.99      2.64 o
   2   2   6      137.99      124.41      1.71 o
   3   2   6       74.73       58.33      1.47 o
   4   2   6       84.28      133.29      2.04 o
   5   2   6     1024.41      986.51      6.03 o
   6   2   6      730.24      677.27      4.63 o
   7   2   6       20.61       21.92      1.36 o
   8   2   6    14596.09    15296.40     99.34 o
   9   2   6       62.37       54.59      1.81 o
  10   2   6      292.94      276.11      3.81 o
  11   2   6      253.02      246.47      5.09 o
  12   2   6      307.35      300.30      6.40 o
  13   2   6        4.32        8.88      2.54 o
  14   2   6       51.00       58.24      3.99 o
  15   2   6      205.96      183.85      5.50 o
  16   2   6      104.65      104.77      5.28 o
  17   2   6       44.71       44.36      4.08 o
  18   2   6        3.72        2.64      1.96 o
  19   2   6       35.10       29.68      3.36 o
  20   2   6       63.58       66.32      5.42 o
   1   3   6       51.91       46.14      1.09 o
   2   3   6     3555.73     3361.20     16.77 o
   3   3   6       16.35       13.13      0.94 o
   4   3   6     3537.55     3379.76     17.32 o
   5   3   6      127.12      151.59      2.36 o
   6   3   6     9045.48     9258.78     55.96 o
   7   3   6       26.81       28.73      1.63 o
   8   3   6     2165.89     2107.35     13.07 o
   9   3   6       38.76       41.03      2.39 o
  10   3   6      993.86     1063.30     11.55 o
  11   3   6      792.53      821.17      9.48 o
  12   3   6      693.02      676.19      9.12 o
  13   3   6      140.03      135.83      5.17 o
  14   3   6     2070.56     2304.07     25.62 o
  15   3   6      253.15      255.72      6.37 o
  16   3   6     2687.45     2809.95     44.37 o
  17   3   6      223.42      227.98      7.96 o
  18   3   6       22.36       19.33      2.92 o
  19   3   6       44.27       33.58      3.33 o
   0   4   6      567.76      597.29      6.29 o
   1   4   6      791.37      799.16      5.07 o
   2   4   6     5621.60     5557.62     32.07 o
   3   4   6       91.52       92.13      1.91 o
   4   4   6      252.76      224.40      2.95 o
   5   4   6      276.65      332.40      4.19 o
   6   4   6      942.11      947.63      7.29 o
   7   4   6       57.66       64.09      2.90 o
   8   4   6     2114.87     2130.91     19.85 o
   9   4   6       32.86       35.52      2.86 o
  10   4   6      225.75      195.28      5.28 o
  11   4   6        6.38        2.80      2.16 o
  12   4   6      399.13      426.35      8.06 o
  13   4   6      542.38      482.62      9.18 o
  14   4   6       85.45       89.97      4.07 o
  15   4   6       41.40       42.43      3.69 o
  16   4   6       24.25       22.73      3.02 o
  17   4   6       17.42       15.18      2.85 o
  18   4   6      227.56      241.47      8.87 o
   1   5   6       32.60       39.59      2.12 o
   2   5   6      589.35      670.38      6.36 o
   3   5   6     1174.00     1284.87     10.50 o
   4   5   6     1312.48     1241.42     10.70 o
   5   5   6      341.35      343.35      4.86 o
   6   5   6        4.89        5.29      1.83 o
   7   5   6       15.47       17.48      2.40 o
   8   5   6      833.66      867.72     11.88 o
   9   5   6       29.46       25.28      3.33 o
  10   5   6      150.73      139.81      5.10 o
  11   5   6     1414.96     1415.39     18.59 o
  12   5   6       18.98       17.43      3.67 o
  13   5   6        3.99        2.18      2.19 o
  14   5   6      334.32      332.80      9.12 o
  15   5   6       16.78       10.60      3.47 o
  16   5   6      781.90      778.98     21.85 o
  17   5   6        0.21        2.61      2.30 o
   0   6   6     2112.59     2157.62     33.38 o
   1   6   6       28.50       31.12      2.86 o
   2   6   6      411.13      420.65      7.94 o
   3   6   6        3.67        3.74      2.38 o
   4   6   6     3055.94     3246.85     38.49 o
   5   6   6       27.89       23.32      3.32 o
   6   6   6     1601.72     1657.24     23.70 o
   7   6   6        7.54        9.88      3.69 o
   8   6   6      797.01      851.31     15.12 o
   9   6   6      487.33      549.22     11.58 o
  10   6   6      159.84      190.43      6.20 o
  11   6   6       81.08       85.63      5.28 o
  12   6   6       16.21       17.34      3.67 o
  13   6   6      743.60      717.54     17.61 o
  14   6   6       14.96       12.17      3.39 o
  15   6   6        0.06        0.11      1.69 o
  16   6   6        7.56        5.11      2.43 o
   1   7   6       20.52       21.42      3.67 o
   2   7   6        0.57        2.88      2.81 o
   3   7   6      981.43      985.09     17.02 o
   4   7   6        2.57        2.69      3.61 o
   5   7   6     1092.48     1115.26     22.16 o
   6   7   6      477.60      492.50     12.08 o
   7   7   6      437.47      428.99     11.16 o
   8   7   6       28.52       36.92      4.26 o
   9   7   6        0.11        1.22      2.32 o
  10   7   6      136.24      137.50      6.87 o
  11   7   6       97.02      119.30      7.12 o
  12   7   6      305.66      307.95     15.81 o
  13   7   6       13.21        9.15      2.79 o
  14   7   6       74.94       69.85      5.66 o
   0   8   6       56.39       56.11      9.22 o
   1   8   6       23.23       21.26      4.28 o
   2   8   6       24.85       22.37      4.35 o
   3   8   6        3.89        4.00      3.87 o
   4   8   6      439.82      460.28     13.88 o
   5   8   6        1.87        2.70      3.85 o
   6   8   6      225.18      214.80      9.35 o
   7   8   6       29.43       37.77      6.46 o
   8   8   6       15.02       18.32      5.53 o
   9   8   6       37.70       33.62      5.83 o
  10   8   6       28.02       18.46      3.79 o
  11   8   6      319.01      345.88     16.46 o
  12   8   6        7.10        5.75      3.32 o
   1   9   6      145.88      133.09      8.87 o
   2   9   6       58.99       59.02      6.42 o
   3   9   6       17.16       16.70      5.30 o
   4   9   6      283.93      307.26     11.13 o
   5   9   6       63.11       47.40      6.85 o
   6   9   6        0.66        2.76      3.40 o
   7   9   6        0.30       -0.80      2.72 o
   8   9   6      117.83      110.33      9.49 o
   9   9   6      250.15      243.13     18.57 o
   0  10   6        7.29        0.58      6.64 o
   1  10   6       34.24       20.02      6.95 o
   2  10   6      628.52      623.77     31.84 o
   1   1   7        0.31        2.24      0.77 o
   2   1   7     1562.95     1638.96      8.75 o
   3   1   7      230.89      254.16      2.70 o
   4   1   7      376.63      403.73      3.51 o
   5   1   7      613.22      657.65      4.43 o
   6   1   7     7308.49     7651.51     40.96 o
   7   1   7       13.45       24.05      1.28 o
   8   1   7      756.73      799.71      5.40 o
   9   1   7       25.93       23.09      1.29 o
  10   1   7      359.92      362.34      4.23 o
  11   1   7       95.08       97.39      3.11 o
  12   1   7       30.20       36.69      2.56 o
  13   1   7      283.20      292.98      6.00 o
  14   1   7        0.45       -0.07      1.45 o
  15   1   7      166.83      152.27      5.14 o
  16   1   7      134.47      124.58      5.30 o
  17   1   7      185.42      204.01      5.57 o
  18   1   7        2.23        0.39      1.88 o
  19   1   7       12.07       10.85      2.66 o
  20   1   7       11.75       10.56      3.41 o
   0   2   7     2090.46     2224.99     15.47 o
   1   2   7     1497.72     1630.14      7.97 o
   2   2   7      288.02      269.53      2.35 o
   3   2   7      217.13      261.82      2.84 o
   4   2   7       37.47       37.37      1.45 o
   5   2   7     3147.97     3330.95     17.07 o
   6   2   7       26.20       40.52      1.45 o
   7   2   7      823.92      890.65      6.19 o
   8   2   7      115.92      125.21      2.40 o
   9   2   7      403.58      410.01      4.56 o
  10   2   7     1478.08     1617.74     12.63 o
  11   2   7      540.83      537.70      7.92 o
  12   2   7       93.67       87.89      3.98 o
  13   2   7      318.62      320.31      6.75 o
  14   2   7        3.95        3.72      2.42 o
  15   2   7      362.52      363.57      8.50 o
  16   2   7       88.46      110.59      5.33 o
  17   2   7        1.66        4.57      2.32 o
  18   2   7      189.34      206.99      7.08 o
  19   2   7      114.05      113.76      6.99 o
   1   3   7       12.22        4.66      0.71 o
   2   3   7      745.20      756.93      4.48 o
   3   3   7      109.05       76.59      1.46 o
   4   3   7      217.53      224.36      2.49 o
   5   3   7     3145.75     3448.25     18.89 o
   6   3   7       17.04       19.04      1.39 o
   7   3   7      313.27      343.14      3.81 o
   8   3   7      638.02      656.94      6.66 o
   9   3   7       69.23       68.48      3.25 o
  10   3   7      499.30      494.46      7.65 o
  11   3   7      475.78      448.64      8.59 o
  12   3   7        9.67       11.51      2.74 o
  13   3   7        0.65        2.31      2.12 o
  14   3   7      107.93      128.55      5.14 o
  15   3   7      986.44      942.20     14.46 o
  16   3   7      200.92      208.53      8.39 o
  17   3   7       76.04       60.57      4.11 o
  18   3   7       78.22       89.96      5.11 o
  19   3   7        0.30       -1.35      2.29 o
   0   4   7      173.55      218.14      3.32 o
   1   4   7     1100.45     1175.89      7.00 o
   2   4   7      220.09      188.02      2.71 o
   3   4   7      236.42      277.30      3.51 o
   4   4   7      242.05      259.27      3.48 o
   5   4   7      967.66      963.86      7.55 o
   6   4   7       13.23       10.75      1.63 o
   7   4   7       54.06       42.83      2.52 o
   8   4   7       30.51       25.00      2.94 o
   9   4   7        1.33        4.33      2.05 o
  10   4   7      500.70      511.87      7.63 o
  11   4   7     1059.21     1091.41     13.08 o
  12   4   7       61.60       46.10      4.09 o
  13   4   7      220.76      225.76      6.51 o
  14   4   7       85.61       89.32      4.40 o
  15   4   7       76.84       71.59      4.64 o
  16   4   7       23.91       15.70      3.07 o
  17   4   7      104.34      104.81      6.63 o
  18   4   7      117.59      126.72      8.67 o
   1   5   7      234.08      204.47      4.50 o
   2   5   7       82.54       69.75      2.88 o
   3   5   7       79.06       80.12      2.97 o
   4   5   7      193.96      195.11      4.23 o
   5   5   7       90.74       91.94      3.45 o
   6   5   7        2.54        6.51      2.45 o
   7   5   7      173.03      178.17      4.91 o
   8   5   7       45.16       40.82      3.63 o
   9   5   7      193.60      187.85      6.14 o
  10   5   7      225.79      229.66      6.57 o
  11   5   7     2648.17     2730.70     30.13 o
  12   5   7      107.20      111.68      5.53 o
  13   5   7      191.10      184.85      7.15 o
  14   5   7      190.58      172.92      6.35 o
  15   5   7        0.30        2.23      2.29 o
  16   5   7       31.78       28.03      3.61 o
  17   5   7      108.98       89.00      8.08 o
   0   6   7      230.10      238.76      9.46 o
   1   6   7       48.91       50.36      3.74 o
   2   6   7      533.34      571.05      9.71 o
   3   6   7      414.37      447.46      8.80 o
   4   6   7      107.32      103.39      5.18 o
   5   6   7       73.51       86.48      5.66 o
   6   6   7        2.33        3.18      3.04 o
   7   6   7      238.19      237.92      7.88 o
   8   6   7      123.87      133.32      5.37 o
   9   6   7      146.89      156.07      6.62 o
  10   6   7      208.59      193.27      7.01 o
  11   6   7        0.47        0.25      2.41 o
  12   6   7       21.51       25.78      4.17 o
  13   6   7        5.90        4.36      2.55 o
  14   6   7        3.47        2.80      2.67 o
  15   6   7       47.34       23.81      3.49 o
  16   6   7       16.38       12.57      3.68 o
   1   7   7      169.57      169.88      6.98 o
   2   7   7       81.74       80.09      5.94 o
   3   7   7      309.85      321.39      9.71 o
   4   7   7       25.19       29.08      4.32 o
   5   7   7      617.40      598.89     13.86 o
   6   7   7      503.12      539.34     12.38 o
   7   7   7       74.51       79.34      6.02 o
   8   7   7      192.83      194.99     10.41 o
   9   7   7      392.04      414.82     14.10 o
  10   7   7      597.68      627.25     24.43 o
  11   7   7     1411.57     1530.29     40.17 o
  12   7   7       18.67       17.61      3.30 o
  13   7   7       73.19       73.51      5.33 o
  14   7   7       14.66       20.64      3.89 o
   0   8   7        1.94        1.29      3.74 o
   1   8   7        0.05       -0.74      2.55 o
   2   8   7      465.90      483.53     13.80 o
   3   8   7      110.44      110.05      9.30 o
   4   8   7      954.11      977.80     20.34 o
   5   8   7       38.11       51.23      5.55 o
   6   8   7      851.31      817.09     17.85 o
   7   8   7       11.49       14.70      4.84 o
   8   8   7       32.57       26.57      5.89 o
   9   8   7      454.52      467.60     11.68 o
  10   8   7      248.88      236.00     12.81 o
  11   8   7      579.45      603.07     18.53 o
  12   8   7       66.60       46.36      5.87 o
   1   9   7       49.61       32.71      4.91 o
   2   9   7       20.18       15.64      4.62 o
   3   9   7      336.96      334.77     11.45 o
   4   9   7       31.70       24.84      5.74 o
   5   9   7      830.94      853.72     28.30 o
   6   9   7       15.90       16.63      5.93 o
   7   9   7      102.87       90.22      9.92 o
   8   9   7       31.44       19.96      4.76 o
   0   0   8      356.45      427.89      5.58 o
   1   0   8     3860.35     4037.30     30.07 o
   2   0   8     1232.12     1043.55      8.84 o
   3   0   8      129.30      170.65      3.58 o
   4   0   8      242.65      272.40      4.09 o
   5   0   8      495.70      567.65      6.22 o
   6   0   8      702.66      747.61      6.88 o
   7   0   8     5589.20     5857.79     45.53 o
   8   0   8     5171.44     5203.91     44.16 o
   9   0   8       13.75       13.15      2.00 o
  10   0   8     3398.04     3159.86     35.75 o
  11   0   8      218.95      216.67      7.94 o
  12   0   8     1403.82     1346.53     20.12 o
  13   0   8     1681.60     1832.34     28.81 o
  14   0   8      975.93     1046.96     16.59 o
  15   0   8     1220.14     1399.04     22.17 o
  16   0   8        1.90        8.47      3.38 o
  17   0   8       96.18       82.55      7.19 o
  18   0   8        9.65        9.18      3.35 o
  19   0   8       62.17       67.54      6.05 o
  20   0   8      125.09      132.20     16.91 o
   1   1   8      221.14      247.63      2.70 o
   2   1   8    11765.60    12281.67     69.49 o
   3   1   8     4611.08     4868.00     24.59 o
   4   1   8     9343.49     9859.33     53.66 o
   5   1   8     2793.74     3140.77     16.28 o
   6   1   8     1733.78     1595.40      9.14 o
   7   1   8       77.66       71.45      1.63 o
   8   1   8     1254.39     1262.80      7.68 o
   9   1   8      887.04      924.53      6.91 o
  10   1   8       21.88       21.08      1.90 o
  11   1   8      701.22      664.09      7.72 o
  12   1   8      817.37      805.56      9.50 o
  13   1   8      182.30      163.76      4.93 o
  14   1   8     1504.99     1534.18     18.70 o
  15   1   8      260.50      230.18      6.76 o
  16   1   8      294.49      326.61      8.61 o
  17   1   8       21.27       34.37      3.61 o
  18   1   8      194.56      187.69      9.34 o
  19   1   8      586.15      618.87     20.55 o
   0   2   8    16761.95    17817.82    152.78 o
   1   2   8     2491.15     2522.66     12.71 o
   2   2   8       27.90       54.80      1.41 o
   3   2   8       12.76       23.28      1.26 o
   4   2   8     6115.63     6330.12     33.29 o
   5   2   8        7.02        6.89      0.97 o
   6   2   8      854.80      864.45      6.17 o
   7   2   8      354.25      417.31      4.01 o
   8   2   8     3091.72     3016.10     18.21 o
   9   2   8       53.64       64.85      2.33 o
  10   2   8     2499.29     2490.58     20.68 o
  11   2   8       71.34       71.64      3.73 o
  12   2   8      907.49      832.47     10.51 o
  13   2   8       74.67       75.44      3.87 o
  14   2   8      121.31      129.81      5.25 o
  15   2   8        5.93        5.28      2.35 o
  16   2   8      346.86      341.20      8.20 o
  17   2   8       48.39       46.99      4.08 o
  18   2   8      486.87      551.76     19.15 o
  19   2   8       64.48       87.95      5.13 o
   1   3   8      563.09      535.01      3.98 o
   2   3   8     1246.29     1110.29      6.77 o
   3   3   8       93.32       95.46      1.92 o
   4   3   8     1167.83     1091.23      6.92 o
   5   3   8      616.03      670.25      5.00 o
   6   3   8      374.12      425.63      4.04 o
   7   3   8       12.56       16.30      1.68 o
   8   3   8       19.49       24.54      2.27 o
   9   3   8       22.63       24.20      2.77 o
  10   3   8      106.16      112.48      4.24 o
  11   3   8      777.20      824.29     11.39 o
  12   3   8      822.75      866.97     11.12 o
  13   3   8        9.48       10.63      2.64 o
  14   3   8     1473.78     1496.04     18.90 o
  15   3   8        6.65        6.43      2.58 o
  16   3   8        6.98       13.86      3.14 o
  17   3   8       15.38       12.59      2.93 o
  18   3   8      146.01      127.06      8.28 o
  19   3   8      120.51      119.63     10.30 o
   0   4   8     2375.63     2540.28     21.83 o
   1   4   8        5.42        7.00      1.20 o
   2   4   8     1002.23      940.67      7.24 o
   3   4   8       53.92       58.17      2.21 o
   4   4   8        4.39        7.55      1.27 o
   5   4   8      930.02      981.34      9.50 o
   6   4   8       78.76       75.52      2.93 o
   7   4   8        7.82        5.94      2.32 o
   8   4   8     1742.96     1705.83     18.59 o
   9   4   8       58.57       66.83      3.71 o
  10   4   8     3112.17     3234.48     34.62 o
  11   4   8      198.38      187.85      5.85 o
  12   4   8      261.18      255.72      7.20 o
  13   4   8       19.31       19.87      3.36 o
  14   4   8      280.83      268.20      6.44 o
  15   4   8      126.36      121.36      5.29 o
  16   4   8      193.78      179.32      6.18 o
  17   4   8       10.35        5.26      2.59 o
  18   4   8      194.12      218.95     13.94 o
   1   5   8      212.81      219.84      5.67 o
   2   5   8      706.40      659.89      8.40 o
   3   5   8       75.25       66.28      3.14 o
   4   5   8     3116.48     3147.97     31.31 o
   5   5   8       96.24       84.44      4.04 o
   6   5   8      243.24      255.72      5.79 o
   7   5   8       80.06       79.52      5.56 o
   8   5   8      586.98      622.41     10.67 o
   9   5   8        3.21        3.30      2.44 o
  10   5   8     1037.62     1100.16     16.11 o
  11   5   8       17.00       19.00      3.49 o
  12   5   8      286.46      295.38      7.61 o
  13   5   8       51.05       46.63      4.48 o
  14   5   8       82.26      112.59      5.36 o
  15   5   8      612.39      652.42     12.33 o
  16   5   8        1.62        0.23      2.04 o
  17   5   8       21.44       11.53      3.39 o
   0   6   8     1009.00     1053.49     21.43 o
   1   6   8       47.55       42.91      4.05 o
   2   6   8      332.19      343.35      9.40 o
   3   6   8       29.69       31.30      4.37 o
   4   6   8      223.00      254.08      8.69 o
   5   6   8      158.81      163.30      6.67 o
   6   6   8      666.34      678.54     14.42 o
   7   6   8       33.66       32.12      3.74 o
   8   6   8      401.45      395.48      9.09 o
   9   6   8      691.93      746.77     12.92 o
  10   6   8      109.39       99.88      6.70 o
  11   6   8      143.82      147.62      6.65 o
  12   6   8      103.12      102.74      6.77 o
  13   6   8       38.00       52.82      4.64 o
  14   6   8        0.11       -0.09      1.71 o
  15   6   8        5.14        5.44      2.76 o
   1   7   8       23.28       13.46      3.87 o
   2   7   8      403.67      393.12     10.78 o
   3   7   8      352.96      356.12     10.07 o
   4   7   8       82.86       77.51      5.99 o
   5   7   8     1377.38     1471.07     29.77 o
   6   7   8      354.06      372.14     12.13 o
   7   7   8      327.14      348.67     11.31 o
   8   7   8      245.21      259.93      8.47 o
   9   7   8        0.40       -1.37      2.55 o
  10   7   8      745.91      841.78     26.83 o
  11   7   8        7.99       11.78      3.50 o
  12   7   8      959.94     1069.65     38.54 o
  13   7   8      300.88      319.43     15.94 o
  14   7   8       39.27       39.22      4.66 o
   0   8   8      219.69      240.14     17.93 o
   1   8   8       79.21       67.33      9.77 o
   2   8   8      121.39      118.82      6.98 o
   3   8   8       56.09       59.15      6.42 o
   4   8   8       82.08       91.00      6.67 o
   5   8   8        8.26       14.36      4.34 o
   6   8   8      323.56      300.65     10.17 o
   7   8   8       87.37       91.74      6.55 o
   8   8   8        1.32        2.89      3.26 o
   9   8   8      586.12      580.50     16.12 o
  10   8   8        6.36        4.72      2.77 o
  11   8   8       94.14       97.08      6.59 o
   1   9   8      138.03      106.48      7.87 o
   2   9   8        0.66       -1.29      2.97 o
   3   9   8      115.60      108.30      8.41 o
   4   9   8      310.70      302.08     11.71 o
   5   9   8        8.11        5.73      4.16 o
   6   9   8      164.04      139.64      9.15 o
   7   9   8       10.42        9.80      4.89 o
   1   1   9     1650.19     1631.16      8.85 o
   2   1   9      122.06      133.35      2.08 o
   3   1   9      615.01      617.62      4.34 o
   4   1   9      818.04      833.87      5.41 o
   5   1   9        2.13        2.89      0.96 o
   6   1   9        2.23        0.29      0.75 o
   7   1   9       61.36       58.55      1.85 o
   8   1   9      203.28      208.52      2.93 o
   9   1   9     1195.32     1224.32     11.15 o
  10   1   9       67.98       75.37      3.51 o
  11   1   9      806.22      810.22     10.19 o
  12   1   9       18.28       14.86      2.74 o
  13   1   9      689.62      695.59     10.22 o
  14   1   9      172.50      169.82      6.17 o
  15   1   9      115.47      108.92      5.01 o
  16   1   9       36.66       28.34      3.79 o
  17   1   9       67.87       50.07      4.17 o
  18   1   9       11.80       10.99      3.00 o
  19   1   9        8.56        8.88      2.64 o
   0   2   9     3098.20     3263.32     26.25 o
   1   2   9      933.05     1025.48      6.21 o
   2   2   9      283.45      314.02      3.10 o
   3   2   9        0.67        4.83      0.99 o
   4   2   9       41.92       36.23      1.39 o
   5   2   9      108.23      109.35      2.13 o
   6   2   9      402.62      406.26      4.01 o
   7   2   9      137.01      126.69      2.54 o
   8   2   9        4.84        9.26      1.42 o
   9   2   9       55.89       55.02      2.46 o
  10   2   9       55.97       53.00      3.05 o
  11   2   9      386.67      382.19      7.47 o
  12   2   9      119.76      107.10      4.52 o
  13   2   9       56.22       51.49      3.78 o
  14   2   9       16.32       21.10      3.37 o
  15   2   9      128.85      132.84      6.25 o
  16   2   9      138.80      122.48      5.52 o
  17   2   9        2.98        3.44      2.35 o
  18   2   9      113.53      119.25      7.41 o
  19   2   9      103.66      105.33      7.94 o
   1   3   9      506.27      510.06      4.36 o
   2   3   9      712.22      769.76      5.82 o
   3   3   9      136.02      141.79      2.49 o
   4   3   9      155.41      148.34      2.52 o
   5   3   9       22.12       31.17      1.66 o
   6   3   9      110.67       90.88      2.90 o
   7   3   9       72.52       79.74      3.12 o
   8   3   9       93.93       95.59      3.64 o
   9   3   9       86.20       91.51      3.87 o
  10   3   9      335.93      325.80      6.41 o
  11   3   9      204.18      211.58      5.40 o
  12   3   9        4.26        5.44      2.34 o
  13   3   9        8.09        6.80      2.60 o
  14   3   9      130.13      113.59      5.02 o
  15   3   9      511.65      537.78     13.33 o
  16   3   9        0.04        2.49      2.34 o
  17   3   9       23.67       25.14      3.41 o
  18   3   9       63.11       70.36      5.53 o
   0   4   9        0.83       -0.35      1.28 o
   1   4   9      387.10      381.08      4.01 o
   2   4   9      535.41      560.84      5.85 o
   3   4   9      235.33      214.58      3.60 o
   4   4   9     1199.79     1258.83     11.70 o
   5   4   9      372.40      341.72      5.93 o
   6   4   9      636.85      641.58      8.92 o
   7   4   9     1273.88     1244.81     16.88 o
   8   4   9        1.01       -1.33      2.43 o
   9   4   9        1.74        0.87      2.06 o
  10   4   9      151.24      146.99      5.87 o
  11   4   9      104.43       94.32      4.90 o
  12   4   9        1.22        0.08      2.22 o
  13   4   9      600.44      627.38     12.37 o
  14   4   9       20.60       16.26      2.81 o
  15   4   9      812.13      869.02     22.17 o
  16   4   9        7.48        2.56      2.25 o
  17   4   9      396.34      411.69     17.63 o
   1   5   9       14.11       12.18      2.46 o
   2   5   9      176.78      171.16      4.94 o
   3   5   9      200.99      195.81      5.02 o
   4   5   9      383.30      407.90      7.16 o
   5   5   9      488.99      495.96      8.22 o
   6   5   9     2659.76     2827.50     29.63 o
   7   5   9      163.74      175.80      6.06 o
   8   5   9      377.06      360.32      9.19 o
   9   5   9       11.31       13.53      3.18 o
  10   5   9      224.07      227.97      6.49 o
  11   5   9       92.58       79.05      4.95 o
  12   5   9        8.90       16.10      3.41 o
  13   5   9       18.04       17.31      3.37 o
  14   5   9        8.54        5.37      2.98 o
  15   5   9       39.96       34.41      3.39 o
  16   5   9        0.09        0.80      2.26 o
   0   6   9      632.05      688.40     16.25 o
   1   6   9       64.92       50.64      4.04 o
   2   6   9        0.82        2.36      2.75 o
   3   6   9      205.82      211.94      8.09 o
   4   6   9        8.98        7.05      2.99 o
   5   6   9      170.77      180.37      6.27 o
   6   6   9      734.28      733.50     12.89 o
   7   6   9     2788.08     3040.63     37.07 o
   8   6   9       22.08       18.23      3.08 o
   9   6   9        1.67       -0.47      2.18 o
  10   6   9     1097.93     1156.48     17.50 o
  11   6   9       32.77       33.12      3.94 o
  12   6   9      116.17      125.22      6.48 o
  13   6   9      346.25      360.67      8.36 o
  14   6   9      192.44      180.68      6.47 o
  15   6   9      367.26      386.79     11.99 o
   1   7   9      432.50      446.22     12.70 o
   2   7   9       13.94       12.36      4.37 o
   3   7   9       68.45       66.68      4.98 o
   4   7   9        4.21        1.41      2.59 o
   5   7   9        2.71        2.57      2.78 o
   6   7   9       86.51       94.27      6.09 o
   7   7   9      423.93      455.10     11.00 o
   8   7   9       18.89       18.85      3.64 o
   9   7   9        7.72       11.07      4.45 o
  10   7   9      568.85      639.67     16.94 o
  11   7   9        6.00        2.30      2.75 o
  12   7   9       24.77       17.31      3.20 o
  13   7   9      124.94      147.33      8.92 o
   0   8   9      203.59      190.90     13.66 o
   1   8   9       28.58       29.70      4.72 o
   2   8   9        1.36        6.38      3.63 o
   3   8   9       31.03       30.80      5.13 o
   4   8   9       10.39        8.06      4.08 o
   5   8   9      246.00      249.57      9.54 o
   6   8   9      207.09      217.07      8.15 o
   7   8   9      595.60      642.32     26.44 o
   8   8   9      500.15      466.57     17.45 o
   9   8   9      163.54      146.59     12.35 o
  10   8   9       25.23       22.62      5.60 o
   1   9   9        8.42        7.34      3.25 o
   2   9   9        0.02        2.30      3.06 o
   3   9   9        1.77        4.44      3.54 o
   4   9   9       38.14       32.38      5.79 o
   5   9   9       90.60       78.05      7.54 o
   6   9   9       13.63       12.52      4.48 o
   0   0  10    10897.52    11594.31    122.84 o
   1   0  10     5172.15     6117.48     45.38 o
   2   0  10    11357.21    12359.09    104.68 o
   3   0  10     3961.94     4283.50     31.44 o
   4   0  10     1416.18     1429.70     11.37 o
   5   0  10      139.61      183.65      3.45 o
   6   0  10      241.78      219.42      4.55 o
   7   0  10        4.77        4.73      1.46 o
   8   0  10     2093.37     2017.68     21.64 o
   9   0  10     2308.61     2283.52     26.34 o
  10   0  10     3570.90     3607.64     49.61 o
  11   0  10       99.85       96.92      6.83 o
  12   0  10       78.73       94.23      5.81 o
  13   0  10     1021.38     1115.25     18.27 o
  14   0  10      600.73      554.97     12.50 o
  15   0  10      914.24     1025.11     20.78 o
  16   0  10      382.59      378.65     11.30 o
  17   0  10      305.66      283.38     10.27 o
  18   0  10     1418.15     1380.13     44.45 o
  19   0  10      161.04      145.32     11.55 o
   1   1  10        0.57        0.89      0.76 o
   2   1  10      318.32      380.55      3.47 o
   3   1  10      565.53      568.83      4.45 o
   4   1  10     4272.82     4299.53     22.54 o
   5   1  10       81.89       83.30      2.13 o
   6   1  10     1698.47     1583.16      9.43 o
   7   1  10        2.22        1.19      0.98 o
   8   1  10      251.22      216.56      3.85 o
   9   1  10      162.93      172.30      4.75 o
  10   1  10        7.31        3.50      1.92 o
  11   1  10     1580.25     1674.88     17.37 o
  12   1  10      292.20      282.08      7.14 o
  13   1  10     1174.49     1166.75     14.92 o
  14   1  10      252.07      271.38      7.53 o
  15   1  10      322.14      276.96      6.77 o
  16   1  10      314.01      315.91      7.78 o
  17   1  10       25.40       15.81      3.16 o
  18   1  10       50.17       41.28      3.45 o
  19   1  10       38.98       26.44      3.89 o
   0   2  10     4007.19     3938.29     29.92 o
   1   2  10       51.21       27.38      1.25 o
   2   2  10     1432.00     1479.77      8.52 o
   3   2  10       34.21       38.41      1.58 o
   4   2  10      973.09      915.25      6.59 o
   5   2  10       99.00       87.88      1.99 o
   6   2  10     1255.89     1213.92      9.37 o
   7   2  10       60.46       49.70      1.97 o
   8   2  10     1640.80     1538.97     13.25 o
   9   2  10     1150.24     1154.77     12.35 o
  10   2  10     3610.05     3691.76     34.03 o
  11   2  10      706.95      717.79     10.03 o
  12   2  10      717.45      703.86     11.53 o
  13   2  10       30.33       26.99      3.63 o
  14   2  10      264.83      235.32      6.99 o
  15   2  10       24.81       18.89      3.23 o
  16   2  10      100.38       91.81      4.86 o
  17   2  10       28.01       26.76      3.18 o
  18   2  10     1004.02     1101.05     32.54 o
   1   3  10      913.03      912.88      7.48 o
   2   3  10      641.38      608.37      5.04 o
   3   3  10      570.29      511.84      5.02 o
   4   3  10     1217.62     1204.97      9.40 o
   5   3  10      307.63      340.18      5.05 o
   6   3  10     2291.75     2327.49     20.32 o
   7   3  10       37.35       39.23      3.01 o
   8   3  10      113.32      110.14      4.03 o
   9   3  10     1229.72     1281.91     14.48 o
  10   3  10        1.04        2.14      1.92 o
  11   3  10       17.41       20.85      2.96 o
  12   3  10      647.23      674.77     11.23 o
  13   3  10      100.73      107.09      5.24 o
  14   3  10       41.37       43.37      3.85 o
  15   3  10       55.59       57.62      4.42 o
  16   3  10      143.88      166.04      8.28 o
  17   3  10       17.79       10.21      2.60 o
  18   3  10       36.40       30.52      3.90 o
   0   4  10      837.41      802.64     11.42 o
   1   4  10      104.14      105.37      3.45 o
   2   4  10      537.46      479.66      6.65 o
   3   4  10      419.57      430.83      6.70 o
   4   4  10      719.56      722.27      9.53 o
   5   4  10      431.33      437.96      7.57 o
   6   4  10        0.88       -1.42      1.98 o
   7   4  10     1096.34     1111.63     15.43 o
   8   4  10      669.23      706.19     11.44 o
   9   4  10     1079.93     1109.03     15.84 o
  10   4  10      382.79      378.71      8.92 o
  11   4  10        3.15        4.51      2.69 o
  12   4  10      965.34     1004.35     15.20 o
  13   4  10        0.99        2.84      2.60 o
  14   4  10       31.14       25.63      4.15 o
  15   4  10       13.42        6.43      2.39 o
  16   4  10       95.58       83.64      5.46 o
  17   4  10       17.08       11.37      3.12 o
   1   5  10        0.15        1.00      1.87 o
   2   5  10     1294.11     1314.90     18.83 o
   3   5  10        6.59        8.58      2.19 o
   4   5  10      893.90      876.00     11.91 o
   5   5  10       91.38       80.23      4.44 o
   6   5  10      732.03      771.20     12.77 o
   7   5  10      426.90      403.93      8.12 o
   8   5  10      316.81      298.50      7.57 o
   9   5  10      129.48      153.20      5.55 o
  10   5  10     1007.21     1066.66     15.28 o
  11   5  10       38.73       32.58      4.12 o
  12   5  10        7.07        5.11      2.71 o
  13   5  10      359.03      341.60      7.92 o
  14   5  10      503.86      515.33     13.68 o
  15   5  10       79.09       67.97      3.64 o
  16   5  10       33.99       25.16      3.74 o
   0   6  10      147.60      151.92      8.93 o
   1   6  10        0.69       -0.10      2.08 o
   2   6  10       12.01       15.65      4.15 o
   3   6  10       45.77       51.46      4.85 o
   4   6  10      776.10      826.70     14.35 o
   5   6  10       75.12       68.58      4.80 o
   6   6  10      271.16      251.88      7.37 o
   7   6  10       96.46      100.02      5.88 o
   8   6  10       60.33       42.08      4.36 o
   9   6  10      449.95      452.54     16.17 o
  10   6  10      161.33      158.98      6.07 o
  11   6  10        0.18        1.39      2.42 o
  12   6  10       91.99       95.55      4.85 o
  13   6  10      407.81      416.63     11.43 o
  14   6  10       45.24       23.26      3.35 o
   1   7  10       36.68       42.07      5.46 o
   2   7  10      141.54      137.47      6.77 o
   3   7  10      526.88      517.82     10.93 o
   4   7  10      390.35      389.67     10.85 o
   5   7  10      120.11      121.75      6.68 o
   6   7  10      186.32      183.56      7.31 o
   7   7  10      146.58      148.54      7.37 o
   8   7  10      433.79      423.23     10.94 o
   9   7  10       21.69       25.89      5.17 o
  10   7  10      231.93      258.04      8.98 o
  11   7  10       36.92       39.73      4.29 o
  12   7  10        0.45        1.73      2.49 o
   0   8  10        0.43       -0.45      4.08 o
   1   8  10        7.84        7.98      3.95 o
   2   8  10       25.12       14.69      4.17 o
   3   8  10       33.31       18.82      5.25 o
   4   8  10       21.47       23.04      4.31 o
   5   8  10        4.59        4.79      4.29 o
   6   8  10      260.18      245.18     10.39 o
   7   8  10        1.04        3.96      2.75 o
   8   8  10       65.60       53.70      6.74 o
   9   8  10      357.58      355.64     14.83 o
  10   8  10        0.27        0.00      2.76 o
   1   9  10       56.29       52.65      7.42 o
   2   9  10        7.82        8.13      3.90 o
   3   9  10       46.05       22.88      5.40 o
   4   9  10       80.44       80.22      6.53 o
   5   9  10      196.37      196.90      9.76 o
   1   1  11       13.93       14.05      1.19 o
   2   1  11      226.73      234.60      2.79 o
   3   1  11      146.26      142.65      2.45 o
   4   1  11      643.45      621.63      4.78 o
   5   1  11        5.51        5.50      1.13 o
   6   1  11       24.30       22.22      1.75 o
   7   1  11       59.37       52.86      2.10 o
   8   1  11      414.96      371.27      6.16 o
   9   1  11      618.83      602.97      8.31 o
  10   1  11      273.69      268.62      6.45 o
  11   1  11      226.64      237.30      5.73 o
  12   1  11        1.02        4.10      2.26 o
  13   1  11      559.16      546.02      9.34 o
  14   1  11        0.20       -1.49      2.43 o
  15   1  11        0.04        1.57      2.03 o
  16   1  11      169.93      177.42      5.98 o
  17   1  11       41.02       27.92      3.27 o
  18   1  11        6.68        3.08      2.25 o
   0   2  11       19.69       15.10      1.69 o
   1   2  11       45.24       41.12      1.56 o
   2   2  11      127.52      153.41      2.49 o
   3   2  11     1720.74     1731.92     12.25 o
   4   2  11      140.68      140.50      2.54 o
   5   2  11      107.76      100.78      2.62 o
   6   2  11       18.78       15.16      2.03 o
   7   2  11     1330.41     1320.84     13.19 o
   8   2  11      407.41      394.22      6.35 o
   9   2  11        0.30        2.09      1.83 o
  10   2  11       29.18       26.36      2.86 o
  11   2  11        0.33       -0.36      1.47 o
  12   2  11      639.25      600.89      9.98 o
  13   2  11      538.19      528.22      9.32 o
  14   2  11       70.22       53.76      4.56 o
  15   2  11      258.77      250.74      7.45 o
  16   2  11       44.50       37.69      4.01 o
  17   2  11      114.40      126.81      7.03 o
  18   2  11        0.14       -2.34      2.34 o
   1   3  11      115.80      116.40      2.63 o
   2   3  11      300.36      313.20      4.20 o
   3   3  11       21.37       20.66      1.98 o
   4   3  11      168.39      150.84      3.44 o
   5   3  11      831.53      860.67      9.98 o
   6   3  11       57.05       58.68      3.78 o
   7   3  11      972.68      965.65     11.85 o
   8   3  11      234.87      239.32      6.48 o
   9   3  11       80.48       88.27      4.81 o
  10   3  11      499.99      534.59      9.83 o
  11   3  11       29.00       20.42      3.45 o
  12   3  11        1.58        5.57      3.02 o
  13   3  11        2.03        3.17      2.79 o
  14   3  11      189.80      190.93      6.26 o
  15   3  11       47.98       32.97      3.47 o
  16   3  11       34.33       24.93      3.20 o
  17   3  11        0.54        0.71      2.11 o
   0   4  11      133.92      137.25      5.99 o
   1   4  11      477.66      459.76      6.81 o
   2   4  11       85.36       88.22      3.84 o
   3   4  11      455.08      435.74      7.51 o
   4   4  11      603.71      629.52      9.76 o
   5   4  11      256.88      252.75      6.28 o
   6   4  11      104.04      101.34      4.22 o
   7   4  11      258.43      247.72      7.06 o
   8   4  11     3441.96     3596.86     38.87 o
   9   4  11        0.06        0.85      1.90 o
  10   4  11      327.78      328.01      7.73 o
  11   4  11       32.92       31.26      3.70 o
  12   4  11        0.49       -0.79      2.29 o
  13   4  11        5.17        6.62      2.88 o
  14   4  11        3.59        2.32      2.34 o
  15   4  11        1.64        0.27      1.99 o
  16   4  11        0.06        0.48      2.10 o
   1   5  11      111.62      106.48      4.99 o
   2   5  11       34.55       26.43      3.58 o
   3   5  11      903.56      943.84     12.49 o
   4   5  11       98.34       95.33      4.16 o
   5   5  11       68.22       66.59      4.36 o
   6   5  11        7.25        8.26      3.06 o
   7   5  11      119.19      103.56      5.09 o
   8   5  11      562.77      562.01     10.03 o
   9   5  11      452.89      500.90      9.22 o
  10   5  11      116.48      118.93      5.01 o
  11   5  11       14.86       14.57      3.00 o
  12   5  11       48.86       35.81      3.59 o
  13   5  11       33.44       39.98      3.55 o
  14   5  11      101.53       85.67      5.05 o
  15   5  11        6.65        2.94      2.57 o
   0   6  11      196.41      188.80     10.13 o
   1   6  11       48.44       40.22      4.20 o
   2   6  11       95.10      105.27      6.35 o
   3   6  11     1950.73     2066.15     28.23 o
   4   6  11       10.57       10.78      3.45 o
   5   6  11      126.89      120.11      6.80 o
   6   6  11      220.65      226.46      8.76 o
   7   6  11        1.57        2.91      2.63 o
   8   6  11      260.11      239.70      8.02 o
   9   6  11       23.22       18.05      3.19 o
  10   6  11      108.08      104.46      6.12 o
  11   6  11       66.50       57.13      3.89 o
  12   6  11       11.24       12.54      2.57 o
  13   6  11      110.28      106.24      6.17 o
  14   6  11       10.39       12.47      3.17 o
   1   7  11       20.58       20.78      3.76 o
   2   7  11      367.13      335.62      9.21 o
   3   7  11        6.11        2.66      2.75 o
   4   7  11      134.54      115.10      6.53 o
   5   7  11      243.26      242.55      9.86 o
   6   7  11       53.35       53.73      6.03 o
   7   7  11        7.34        6.12      3.63 o
   8   7  11      100.73       87.82      6.11 o
   9   7  11        3.47        6.34      3.37 o
  10   7  11        8.61        8.61      3.44 o
  11   7  11       34.65       27.11      4.12 o
  12   7  11        0.50       -0.79      3.79 o
   0   8  11       15.63       20.48      6.06 o
   1   8  11       97.79       88.05      9.14 o
   2   8  11      150.54      165.62      8.49 o
   3   8  11      312.94      312.67     10.93 o
   4   8  11        0.14        0.53      1.97 o
   5   8  11      113.81       98.59      9.99 o
   6   8  11        2.18        0.98      2.26 o
   7   8  11       43.60       28.62      4.46 o
   8   8  11        5.60        3.65      3.78 o
   9   8  11       21.11       15.50      4.59 o
   1   9  11      112.10      126.34      8.41 o
   2   9  11        5.53        1.61      2.97 o
   3   9  11      123.40      107.17      8.54 o
   0   0  12    12295.84    13001.46    163.06 o
   1   0  12       10.70       14.66      2.02 o
   2   0  12     3113.82     3081.49     25.10 o
   3   0  12      350.32      307.76      4.42 o
   4   0  12       64.99       65.93      2.95 o
   5   0  12        3.19        3.25      1.74 o
   6   0  12      405.16      402.60      8.31 o
   7   0  12        6.90        5.68      2.22 o
   8   0  12       49.60       45.80      4.27 o
   9   0  12       67.95       66.39      5.15 o
  10   0  12     1246.00     1240.73     20.17 o
  11   0  12      254.54      282.76      9.15 o
  12   0  12     2178.91     2214.64     35.32 o
  13   0  12        1.94        2.40      3.19 o
  14   0  12      222.23      203.85      8.50 o
  15   0  12       21.58       22.28      4.98 o
  16   0  12      591.69      679.81     19.12 o
  17   0  12       10.94       10.76      3.24 o
  18   0  12      114.20      109.48      8.30 o
   1   1  12      289.50      307.81      3.25 o
   2   1  12     1409.13     1485.46      9.36 o
   3   1  12       21.28       25.78      1.47 o
   4   1  12      534.16      438.49      5.01 o
   5   1  12      560.40      501.70      5.70 o
   6   1  12     1650.90     1608.06     16.68 o
   7   1  12        6.72        9.55      1.99 o
   8   1  12     2014.23     2019.82     19.11 o
   9   1  12      294.98      286.04      6.36 o
  10   1  12      910.55      935.53     11.38 o
  11   1  12      625.74      577.00      8.95 o
  12   1  12      245.93      254.49      6.38 o
  13   1  12      142.69      114.28      4.94 o
  14   1  12      721.75      811.98     12.47 o
  15   1  12        4.71        1.96      2.33 o
  16   1  12      263.79      263.79      6.69 o
  17   1  12       12.08        6.92      2.37 o
  18   1  12        9.38        4.18      2.39 o
   0   2  12     4309.95     4139.07     47.17 o
   1   2  12      635.46      613.62      6.18 o
   2   2  12     4466.37     4665.42     32.06 o
   3   2  12       24.94       18.02      1.67 o
   4   2  12        1.48        5.34      1.37 o
   5   2  12      340.50      325.90      5.13 o
   6   2  12     1098.64     1082.00     12.05 o
   7   2  12      474.01      452.38      6.76 o
   8   2  12      440.10      434.17      6.85 o
   9   2  12       95.59       84.43      3.91 o
  10   2  12     1556.56     1579.32     17.45 o
  11   2  12      508.88      500.57      8.95 o
  12   2  12      242.90      218.38      6.52 o
  13   2  12      371.91      350.82      8.57 o
  14   2  12       43.79       36.05      3.57 o
  15   2  12       65.19       63.32      4.37 o
  16   2  12       30.70       29.90      3.41 o
  17   2  12       51.87       37.72      3.38 o
   1   3  12       86.18       91.63      3.44 o
   2   3  12      126.62      109.18      3.99 o
   3   3  12       56.46       70.99      3.42 o
   4   3  12     1868.72     1853.44     18.86 o
   5   3  12     2007.00     2064.26     20.79 o
   6   3  12     2345.04     2368.19     23.96 o
   7   3  12      496.11      510.63      9.21 o
   8   3  12     3316.15     3419.16     38.70 o
   9   3  12      859.88      884.22     13.93 o
  10   3  12       20.23       16.17      3.48 o
  11   3  12      221.51      189.08      7.71 o
  12   3  12      248.25      249.29      7.92 o
  13   3  12       66.22       80.61      4.83 o
  14   3  12      307.20      332.36      7.92 o
  15   3  12        2.23        3.64      2.25 o
  16   3  12      847.94     1004.43     24.49 o
  17   3  12       23.98       21.31      3.57 o
   0   4  12     3011.02     3006.78     41.44 o
   1   4  12       28.32       30.35      2.93 o
   2   4  12     2105.49     2172.37     23.32 o
   3   4  12      103.83      104.27      4.77 o
   4   4  12      168.77      185.05      5.71 o
   5   4  12      136.42      114.15      5.31 o
   6   4  12      697.60      727.88     10.94 o
   7   4  12     1284.37     1389.05     18.11 o
   8   4  12      331.06      311.77      8.57 o
   9   4  12      171.93      166.64      6.45 o
  10   4  12      255.51      251.73      7.54 o
  11   4  12      330.54      296.48      7.70 o
  12   4  12       39.33       46.26      4.27 o
  13   4  12       38.12       33.03      4.11 o
  14   4  12       40.08       28.28      3.46 o
  15   4  12       19.98       17.59      3.17 o
  16   4  12       44.88       38.04      4.67 o
   1   5  12       81.92       67.44      5.09 o
   2   5  12      109.36      101.47      5.04 o
   3   5  12        4.65        5.68      2.54 o
   4   5  12       80.86       71.90      4.11 o
   5   5  12       36.18       34.35      3.90 o
   6   5  12      307.65      319.75      9.42 o
   7   5  12      360.77      357.63      8.44 o
   8   5  12       27.45       25.35      3.24 o
   9   5  12       57.50       59.66      4.20 o
  10   5  12        0.03        2.02      2.13 o
  11   5  12        4.89        3.92      2.36 o
  12   5  12       35.57       25.54      3.24 o
  13   5  12      137.57      138.09      4.82 o
  14   5  12      229.70      228.61      9.07 o
  15   5  12       30.43       26.18      3.36 o
   0   6  12      309.63      328.30     11.70 o
   1   6  12        5.03        7.05      2.68 o
   2   6  12      972.32     1036.27     18.74 o
   3   6  12       44.86       43.53      4.95 o
   4   6  12      175.94      155.84      6.79 o
   5   6  12       16.44        3.51      2.90 o
   6   6  12      261.56      241.10      8.58 o
   7   6  12        0.02        1.12      2.02 o
   8   6  12      660.93      649.81     12.52 o
   9   6  12       34.43       25.03      3.33 o
  10   6  12      533.28      555.79     16.53 o
  11   6  12       71.04       71.02      4.14 o
  12   6  12       26.59       21.93      2.74 o
  13   6  12       81.23       71.72      4.62 o
   1   7  12        6.50        6.98      2.98 o
   2   7  12       12.08        9.78      3.06 o
   3   7  12      383.10      397.01     10.52 o
   4   7  12      138.48      163.90      6.56 o
   5   7  12        9.91        5.94      3.49 o
   6   7  12       22.91       20.42      4.10 o
   7   7  12        0.02        1.23      2.43 o
   8   7  12        8.53        4.19      3.23 o
   9   7  12        7.60        2.90      2.69 o
  10   7  12       58.53       62.22      8.08 o
  11   7  12        2.20        2.48      2.69 o
   0   8  12       52.21       54.23     11.38 o
   1   8  12        0.05        2.59      2.39 o
   2   8  12       38.88       27.45      4.11 o
   3   8  12        0.07        0.72      1.91 o
   4   8  12       18.31       10.53      3.27 o
   5   8  12        6.77        7.33      3.20 o
   6   8  12        1.82        0.29      1.90 o
   7   8  12        4.59        4.34      3.02 o
   1   1  13      623.84      639.70      7.08 o
   2   1  13      221.43      243.64      4.48 o
   3   1  13      213.80      209.91      4.50 o
   4   1  13       71.05       75.28      3.24 o
   5   1  13      816.46      833.28      9.35 o
   6   1  13      173.96      143.59      4.02 o
   7   1  13      449.00      448.50      7.78 o
   8   1  13      111.45       99.21      4.00 o
   9   1  13      861.60      868.27     11.03 o
  10   1  13      274.93      244.66      6.18 o
  11   1  13       24.10       21.96      3.08 o
  12   1  13        2.76        1.93      2.09 o
  13   1  13        4.19        4.51      2.11 o
  14   1  13        0.06        1.09      1.96 o
  15   1  13       27.00       22.72      3.39 o
  16   1  13       25.59       18.88      2.77 o
  17   1  13       68.74       67.04      4.66 o
   0   2  13        0.08        1.52      1.83 o
   1   2  13        1.65        1.82      1.62 o
   2   2  13       79.85       68.67      2.88 o
   3   2  13      126.51      102.55      3.36 o
   4   2  13      293.85      304.21      5.36 o
   5   2  13     1145.99     1141.98     13.17 o
   6   2  13      160.59      140.25      4.25 o
   7   2  13      993.07     1011.89     11.31 o
   8   2  13      427.33      397.49      7.24 o
   9   2  13      235.85      204.90      5.27 o
  10   2  13       72.99       61.04      3.73 o
  11   2  13      206.28      186.19      5.86 o
  12   2  13      112.72       96.54      4.56 o
  13   2  13        0.41        1.21      2.09 o
  14   2  13        5.59        4.40      2.66 o
  15   2  13       21.04       18.09      3.48 o
  16   2  13       13.39       10.61      2.94 o
  17   2  13        1.85       -0.22      2.01 o
   1   3  13      464.00      433.20      7.04 o
   2   3  13      857.65      901.88     12.12 o
   3   3  13      371.30      370.48      7.89 o
   4   3  13      504.36      479.86      8.06 o
   5   3  13     1036.22     1051.87     13.18 o
   6   3  13        9.90       11.50      2.56 o
   7   3  13       15.72       19.79      3.44 o
   8   3  13      270.54      270.74      7.10 o
   9   3  13      215.11      215.22      6.36 o
  10   3  13      214.36      182.80      5.70 o
  11   3  13       70.27       69.81      4.82 o
  12   3  13        3.60        5.72      2.90 o
  13   3  13        1.10        0.85      2.41 o
  14   3  13       32.81       29.26      3.03 o
  15   3  13        1.41        0.22      1.55 o
  16   3  13       46.06       42.51      4.17 o
   0   4  13     1431.90     1421.61     24.45 o
   1   4  13      144.93      131.37      4.43 o
   2   4  13      198.06      174.98      5.25 o
   3   4  13       70.09       70.30      4.04 o
   4   4  13      153.03      154.87      5.52 o
   5   4  13      905.67      926.57     13.89 o
   6   4  13       45.58       37.72      4.20 o
   7   4  13        9.53       11.03      2.89 o
   8   4  13      424.43      405.95     10.24 o
   9   4  13       63.67       66.00      4.80 o
  10   4  13      131.58      146.26      6.36 o
  11   4  13      267.20      244.94      6.39 o
  12   4  13       40.80       33.95      3.58 o
  13   4  13      120.16      111.58      5.89 o
  14   4  13      143.19      132.80      7.29 o
  15   4  13        1.96        1.65      2.15 o
   1   5  13      733.17      708.11     12.15 o
   2   5  13      419.67      411.85      9.05 o
   3   5  13      462.88      469.00      9.28 o
   4   5  13        0.01        0.10      1.47 o
   5   5  13      420.27      418.85      8.22 o
   6   5  13      366.74      346.29      8.45 o
   7   5  13      121.05      105.22      5.32 o
   8   5  13       71.22       67.48      4.99 o
   9   5  13      267.85      292.66      9.05 o
  10   5  13        0.39        1.90      1.99 o
  11   5  13       15.62       17.21      2.73 o
  12   5  13       54.42       44.83      3.57 o
  13   5  13        5.82        3.22      2.14 o
  14   5  13       74.43       73.77      7.94 o
   0   6  13       22.20       20.80      4.85 o
   1   6  13       27.61       15.42      3.64 o
   2   6  13        1.02        2.19      2.71 o
   3   6  13      147.01      142.02      6.35 o
   4   6  13        1.33       -0.27      1.82 o
   5   6  13       70.67       76.28      5.64 o
   6   6  13        3.89        4.96      2.73 o
   7   6  13       54.53       45.69      4.05 o
   8   6  13       20.65       19.73      3.97 o
   9   6  13      163.43      155.72      6.24 o
  10   6  13      127.68      122.71      7.18 o
  11   6  13        1.95        4.71      2.07 o
  12   6  13        1.59        1.04      2.44 o
   1   7  13       20.34       16.41      3.51 o
   2   7  13       27.48       22.33      3.33 o
   3   7  13      139.68      135.60      8.21 o
   4   7  13       77.56       78.54      5.53 o
   5   7  13        3.22        3.45      3.02 o
   6   7  13        9.25        8.52      3.42 o
   7   7  13      101.05       82.09     11.08 o
   8   7  13        3.52        5.51      3.22 o
   9   7  13      213.40      217.34      9.01 o
  10   7  13       10.96        7.57      3.27 o
   0   8  13      547.95      547.98     18.87 o
   1   8  13      179.22      163.22     16.22 o
   2   8  13      297.64      260.13     13.67 o
   3   8  13        5.56        5.15      2.74 o
   4   8  13       94.01       72.00      7.64 o
   5   8  13       99.16      116.38      7.96 o
   6   8  13        1.47        2.69      3.13 o
   0   0  14     2912.03     3001.03     53.07 o
   1   0  14       22.08       29.90      4.10 o
   2   0  14      244.25      201.79      6.37 o
   3   0  14      333.06      304.46      9.03 o
   4   0  14      226.84      228.84      6.84 o
   5   0  14     1627.24     1655.17     22.91 o
   6   0  14        1.46        0.50      2.15 o
   7   0  14     1541.56     1555.49     27.79 o
   8   0  14     2912.89     3069.38     42.46 o
   9   0  14       90.34       80.92      6.06 o
  10   0  14      352.53      374.77     10.63 o
  11   0  14       13.33       14.19      3.71 o
  12   0  14     1030.07     1150.49     21.61 o
  13   0  14       32.36       23.52      3.91 o
  14   0  14      128.90      125.69      6.68 o
  15   0  14       32.58       20.76      3.98 o
  16   0  14      233.03      253.78     12.70 o
   1   1  14       15.98       13.01      2.07 o
   2   1  14      473.04      478.08      7.48 o
   3   1  14       35.46       28.81      2.66 o
   4   1  14      579.73      547.95      7.53 o
   5   1  14      256.71      250.33      5.83 o
   6   1  14     8383.19     8804.89     88.03 o
   7   1  14       11.08        8.08      2.26 o
   8   1  14       41.40       27.04      2.79 o
   9   1  14      403.25      396.05      7.12 o
  10   1  14        0.37        3.64      2.09 o
  11   1  14     1865.91     1914.44     28.19 o
  12   1  14      212.39      247.61      7.09 o
  13   1  14        6.05        8.09      2.47 o
  14   1  14      478.67      455.19     12.91 o
  15   1  14        0.91        3.17      2.10 o
  16   1  14      416.84      429.72     19.65 o
   0   2  14     2748.82     2719.32     36.29 o
   1   2  14      111.86      111.44      4.41 o
   2   2  14     3092.50     3173.06     29.81 o
   3   2  14      149.22      135.15      4.23 o
   4   2  14       74.97       75.57      3.79 o
   5   2  14        1.39        1.40      1.76 o
   6   2  14      277.74      263.92      6.07 o
   7   2  14        6.36        8.74      2.51 o
   8   2  14      732.81      781.55      9.89 o
   9   2  14       88.62       82.88      3.83 o
  10   2  14       84.12       84.53      4.21 o
  11   2  14      451.47      420.23     10.23 o
  12   2  14      582.75      625.66     15.82 o
  13   2  14        8.11        5.57      2.55 o
  14   2  14        2.95        3.41      2.32 o
  15   2  14        4.52        1.82      2.14 o
  16   2  14      304.77      295.35     14.16 o
   1   3  14      947.75      945.97     11.87 o
   2   3  14      221.06      218.79      5.99 o
   3   3  14        0.03        2.26      1.91 o
   4   3  14     2020.00     2120.77     24.27 o
   5   3  14      760.93      808.52     11.35 o
   6   3  14     1211.70     1220.04     15.96 o
   7   3  14      464.73      442.68      8.95 o
   8   3  14      104.96       92.55      4.60 o
   9   3  14      103.57       90.47      4.58 o
  10   3  14      538.17      544.96     10.59 o
  11   3  14      418.50      440.75     10.12 o
  12   3  14       17.18       21.39      3.46 o
  13   3  14        2.94        1.27      2.09 o
  14   3  14      121.31       98.41      6.32 o
  15   3  14        2.79        0.23      1.77 o
   0   4  14      645.78      614.03     15.34 o
   1   4  14       44.48       33.22      3.72 o
   2   4  14       18.15       19.88      2.86 o
   3   4  14      200.68      204.88      5.90 o
   4   4  14      208.51      224.56      6.70 o
   5   4  14      189.66      192.18      6.02 o
   6   4  14       50.61       33.72      3.64 o
   7   4  14       13.45       16.47      2.96 o
   8   4  14      112.74      125.55      6.03 o
   9   4  14        9.07       10.87      3.15 o
  10   4  14      308.07      345.84      8.31 o
  11   4  14       46.85       29.39      3.22 o
  12   4  14      837.00      924.77     13.24 o
  13   4  14        1.39        0.92      1.84 o
  14   4  14       31.32       25.03      3.06 o
   1   5  14       32.02       35.10      3.54 o
   2   5  14      766.49      759.76     14.23 o
   3   5  14       54.45       51.78      4.08 o
   4   5  14      717.13      727.16     13.75 o
   5   5  14       73.72       67.66      4.02 o
   6   5  14     1269.51     1342.93     18.60 o
   7   5  14      378.39      375.85      9.01 o
   8   5  14        1.05        1.51      2.54 o
   9   5  14        0.01       -0.17      1.71 o
  10   5  14      167.79      163.18      5.33 o
  11   5  14        0.12        2.02      1.85 o
  12   5  14       36.54       32.48      3.46 o
  13   5  14       88.66       99.48      7.17 o
   0   6  14      111.75       74.82      5.81 o
   1   6  14        3.38       -0.51      2.12 o
   2   6  14       95.72       75.94      4.31 o
   3   6  14       16.33       10.65      3.27 o
   4   6  14        0.14        0.65      2.20 o
   5   6  14       72.74       75.06      4.85 o
   6   6  14        4.14        4.46      2.63 o
   7   6  14        1.82        1.32      2.12 o
   8   6  14       47.36       42.72      4.12 o
   9   6  14        2.42        4.77      2.56 o
  10   6  14       19.08       17.31      3.01 o
  11   6  14       40.61       24.26      6.14 o
   1   7  14       23.57       18.03      3.13 o
   2   7  14       17.72       11.10      3.07 o
   3   7  14        3.87        1.54      2.61 o
   4   7  14        7.78        8.99      3.69 o
   5   7  14        5.91        3.68      2.54 o
   6   7  14       57.20       48.40      5.14 o
   7   7  14        2.41       -1.58      2.13 o
   8   7  14        3.54        3.76      4.01 o
   0   8  14      611.42      693.02     26.14 o
   1   8  14        3.27        2.08      4.51 o
   2   8  14       59.54       67.91      8.97 o
   3   8  14       16.44       10.58      3.34 o
   4   8  14       36.06       32.77      8.07 o
   1   1  15      528.40      529.93      8.72 o
   2   1  15       35.01       34.34      2.76 o
   3   1  15      385.09      387.33      6.93 o
   4   1  15     1074.40     1121.08     12.51 o
   5   1  15       11.32       10.54      2.35 o
   6   1  15      878.02      923.66     14.16 o
   7   1  15       71.31       75.67      3.75 o
   8   1  15      177.91      164.52      4.82 o
   9   1  15       84.19       85.98      4.00 o
  10   1  15      172.50      164.88      5.81 o
  11   1  15      302.89      286.96      8.48 o
  12   1  15       40.38       43.52      3.43 o
  13   1  15        0.35       -0.47      1.57 o
  14   1  15        0.93        0.69      1.67 o
  15   1  15        1.12       -0.15      1.21 o
   0   2  15       78.07       75.44      5.10 o
   1   2  15        8.93        7.57      2.55 o
   2   2  15        5.48        7.09      2.14 o
   3   2  15        1.18        1.27      1.94 o
   4   2  15      295.52      316.68      6.42 o
   5   2  15      970.68     1023.93     14.79 o
   6   2  15      151.66      137.34      5.40 o
   7   2  15        9.31        2.11      1.98 o
   8   2  15      106.85       93.02      4.39 o
   9   2  15       80.69       70.39      3.53 o
  10   2  15      271.70      290.43      9.66 o
  11   2  15        5.23        5.92      2.33 o
  12   2  15        0.00        0.84      1.70 o
  13   2  15      100.77       82.38      5.56 o
  14   2  15      120.04      119.76      5.34 o
  15   2  15        7.27        6.51      2.69 o
   1   3  15      563.12      571.68     10.11 o
   2   3  15      401.90      450.09      8.98 o
   3   3  15      420.76      423.38      8.54 o
   4   3  15       61.99       47.03      3.61 o
   5   3  15       60.66       55.09      3.64 o
   6   3  15        3.16        4.45      2.07 o
   7   3  15      306.49      297.52      8.36 o
   8   3  15       64.96       66.50      3.81 o
   9   3  15       28.74       30.99      3.89 o
  10   3  15        3.91        4.66      2.29 o
  11   3  15      540.14      545.31     11.71 o
  12   3  15       13.23       16.02      3.15 o
  13   3  15       13.17        7.92      2.25 o
  14   3  15      210.70      207.36      8.93 o
   0   4  15      135.66      147.93      8.37 o
   1   4  15      411.73      361.12      9.83 o
   2   4  15     2020.98     2063.26     25.02 o
   3   4  15       49.21       52.94      3.88 o
   4   4  15       85.24       86.81      4.61 o
   5   4  15       55.65       60.15      3.81 o
   6   4  15        4.29        4.04      2.50 o
   7   4  15      153.64      136.86      5.20 o
   8   4  15      425.04      462.52     10.23 o
   9   4  15      210.14      201.05      6.45 o
  10   4  15       15.20       11.02      2.76 o
  11   4  15       16.07       10.60      2.50 o
  12   4  15       43.49       28.39      3.25 o
  13   4  15       16.67       12.61      2.47 o
   1   5  15      179.31      171.57      5.81 o
   2   5  15       13.50       13.51      3.01 o
   3   5  15      338.97      327.15      8.69 o
   4   5  15       21.19       17.32      3.11 o
   5   5  15       62.30       67.28      3.71 o
   6   5  15        3.28        1.68      1.90 o
   7   5  15       24.86       23.61      3.10 o
   8   5  15        5.71        5.96      2.39 o
   9   5  15       21.13       13.40      2.56 o
  10   5  15       45.11       37.74      3.32 o
  11   5  15      100.93       74.79      3.65 o
  12   5  15       16.77        9.90      2.71 o
   0   6  15        7.49       13.10      4.31 o
   1   6  15      271.87      229.32      8.91 o
   2   6  15      235.70      220.34      7.72 o
   3   6  15        1.22        1.84      2.00 o
   4   6  15       36.94       25.28      3.84 o
   5   6  15       24.31       19.71      3.34 o
   6   6  15       59.81       40.91      4.44 o
   7   6  15        8.58        5.88      2.37 o
   8   6  15      159.25      145.21      6.07 o
   9   6  15      204.06      219.58      6.53 o
  10   6  15       15.23       12.02      3.21 o
   1   7  15      289.21      312.60      8.21 o
   2   7  15       16.47        7.78      2.90 o
   3   7  15      286.45      285.71      8.28 o
   4   7  15       10.91        5.69      2.42 o
   5   7  15       15.40       11.61      2.75 o
   6   7  15       31.11       23.44      4.39 o
   7   7  15       18.89       25.02      4.54 o
   0   0  16     1720.17     1722.11     33.58 o
   1   0  16       14.53       16.16      3.41 o
   2   0  16      405.74      373.76      9.23 o
   3   0  16      738.78      848.22     13.87 o
   4   0  16      886.69      976.26     17.78 o
   5   0  16     2434.50     2683.13     38.75 o
   6   0  16        7.65        5.24      3.34 o
   7   0  16      204.80      247.17      9.63 o
   8   0  16       91.24       86.56      8.09 o
   9   0  16        7.57        1.79      2.85 o
  10   0  16     2083.69     2283.95     59.91 o
  11   0  16        0.06        1.88      2.83 o
  12   0  16       38.08       33.35      5.78 o
  13   0  16        8.05        7.75      3.84 o
  14   0  16      103.28       87.16      5.70 o
  15   0  16       89.20      100.81     13.08 o
   1   1  16       26.01       22.28      2.83 o
   2   1  16      197.48      209.80      5.17 o
   3   1  16      129.84      120.39      4.75 o
   4   1  16     6946.96     7463.38     75.07 o
   5   1  16      121.26      132.47      4.79 o
   6   1  16      309.46      297.54      6.50 o
   7   1  16       19.50       15.35      2.71 o
   8   1  16      242.47      224.92      5.68 o
   9   1  16       51.58       46.10      3.22 o
  10   1  16        3.21        2.91      1.85 o
  11   1  16       92.86      106.27      4.36 o
  12   1  16      615.01      647.96     18.14 o
  13   1  16      223.09      204.64      7.01 o
  14   1  16      281.51      299.50     13.45 o
  15   1  16      198.57      197.55      9.19 o
   0   2  16      186.93      152.98      7.70 o
   1   2  16      593.03      595.95      9.21 o
   2   2  16      338.51      330.76      7.05 o
   3   2  16      880.07      963.01     12.63 o
   4   2  16      226.59      244.26      6.18 o
   5   2  16      237.66      239.28      6.58 o
   6   2  16        1.02        2.65      2.01 o
   7   2  16      152.14      130.95      4.58 o
   8   2  16      749.31      833.38     15.87 o
   9   2  16       37.12       37.25      3.09 o
  10   2  16      821.14      863.06     16.64 o
  11   2  16      192.13      202.99      8.25 o
  12   2  16      179.19      162.00      9.68 o
  13   2  16      215.93      206.60     13.22 o
  14   2  16       51.75       55.43      5.03 o
   1   3  16      167.74      157.55      5.96 o
   2   3  16      101.11      108.68      4.81 o
   3   3  16       78.92       88.03      4.54 o
   4   3  16     1025.38     1092.12     14.51 o
   5   3  16      586.38      608.87     11.35 o
   6   3  16      495.06      533.29     10.20 o
   7   3  16       77.48       67.84      4.09 o
   8   3  16       71.74       69.62      3.91 o
   9   3  16      348.90      330.87     15.29 o
  10   3  16       87.92       81.26      4.98 o
  11   3  16      151.69      148.96      6.30 o
  12   3  16      651.41      680.57     28.58 o
  13   3  16       18.85       10.24      2.57 o
   0   4  16      795.33      902.88     19.07 o
   1   4  16      170.69      151.75      5.42 o
   2   4  16      949.79      938.94     14.21 o
   3   4  16      230.95      219.07      7.09 o
   4   4  16       30.52       25.63      3.47 o
   5   4  16       81.04       69.96      3.97 o
   6   4  16       14.93       18.52      2.73 o
   7   4  16       11.85       11.80      2.81 o
   8   4  16      287.94      291.04      9.30 o
   9   4  16        0.04        0.93      1.95 o
  10   4  16      215.34      214.29      9.77 o
  11   4  16        0.17        0.87      1.69 o
  12   4  16       46.52       42.27      4.59 o
   1   5  16      173.04      166.48      5.70 o
   2   5  16       17.67       19.78      3.06 o
   3   5  16        2.21        3.05      2.33 o
   4   5  16      293.43      274.09     10.36 o
   5   5  16        4.97        6.25      2.21 o
   6   5  16       82.97       75.14      4.58 o
   7   5  16       44.45       45.13      4.02 o
   8   5  16      114.59      106.66      4.79 o
   9   5  16       31.90       18.38      2.89 o
  10   5  16      121.69      114.69      4.38 o
  11   5  16        0.41       -0.70      1.81 o
   0   6  16      166.91      178.13     11.29 o
   1   6  16       25.04       34.30      5.57 o
   2   6  16      446.38      413.97     13.18 o
   3   6  16        0.14       -0.26      1.49 o
   4   6  16       13.50       11.38      2.87 o
   5   6  16        0.64        0.40      1.74 o
   6   6  16        3.65        4.75      2.67 o
   7   6  16      291.37      298.95     10.86 o
   8   6  16       13.74       18.96      3.88 o
   1   7  16        1.94        1.54      2.17 o
   2   7  16       58.87       62.99      5.25 o
   3   7  16        3.82        3.66      2.43 o
   4   7  16      200.68      197.62     10.25 o
   5   7  16        0.13        1.06      2.69 o
   1   1  17       38.80       43.78      3.56 o
   2   1  17        0.08       -0.15      1.55 o
   3   1  17      125.34      136.81      4.80 o
   4   1  17       45.13       36.09      3.19 o
   5   1  17      480.08      477.39      7.45 o
   6   1  17       33.38       24.62      3.07 o
   7   1  17       25.97       34.32      3.08 o
   8   1  17       72.81       79.87      3.83 o
   9   1  17      146.30      140.85      4.59 o
  10   1  17       24.64       25.25      2.91 o
  11   1  17       89.95       77.15      3.99 o
  12   1  17       17.76       13.54      2.37 o
  13   1  17       21.86       19.01      2.70 o
  14   1  17       41.45       32.61      4.12 o
   0   2  17      553.82      524.42     14.82 o
   1   2  17      308.92      307.09      6.98 o
   2   2  17      298.06      261.06      7.09 o
   3   2  17        3.70        5.13      2.34 o
   4   2  17      469.90      484.87      9.93 o
   5   2  17      992.41     1095.83     14.20 o
   6   2  17       17.27       12.77      2.70 o
   7   2  17      392.23      439.86      9.48 o
   8   2  17      168.40      157.85      5.86 o
   9   2  17       31.73       24.38      2.84 o
  10   2  17        6.95        8.68      2.61 o
  11   2  17        4.36        2.35      1.86 o
  12   2  17       58.88       43.75      4.70 o
  13   2  17      156.24      153.84      7.33 o
   1   3  17       13.46        9.98      3.15 o
   2   3  17      386.32      411.32      7.71 o
   3   3  17        0.72        3.34      2.29 o
   4   3  17      407.33      429.97      9.08 o
   5   3  17       41.53       45.67      4.14 o
   6   3  17       91.15       92.29      4.73 o
   7   3  17       15.19       15.92      3.02 o
   8   3  17        0.01        2.14      2.16 o
   9   3  17      220.99      209.83      9.29 o
  10   3  17       80.70       85.69      6.98 o
  11   3  17        7.39        6.13      2.70 o
  12   3  17      109.46      134.32      8.97 o
   0   4  17      376.16      346.99     11.61 o
   1   4  17       44.10       30.64      3.82 o
   2   4  17       18.12       19.07      3.21 o
   3   4  17        8.47        5.21      2.54 o
   4   4  17       13.26       11.91      2.93 o
   5   4  17       97.52       91.84      4.64 o
   6   4  17        0.75        0.92      1.87 o
   7   4  17        0.58       -0.42      1.56 o
   8   4  17        6.52        3.50      2.11 o
   9   4  17      136.10      131.78      7.23 o
  10   4  17      120.15      117.06      7.51 o
  11   4  17      113.19      130.28      7.71 o
   1   5  17       34.70       34.40      4.08 o
   2   5  17      460.81      520.17     11.77 o
   3   5  17       44.76       39.36      4.18 o
   4   5  17       85.63       88.35      4.73 o
   5   5  17        3.17        1.28      1.70 o
   6   5  17        0.26        1.26      1.72 o
   7   5  17       77.72       67.82      3.49 o
   8   5  17       36.55       28.86      2.93 o
   9   5  17      304.87      314.48     14.31 o
   0   6  17     1588.31     1606.69    104.30 o
   1   6  17      128.63      127.01      8.40 o
   2   6  17       55.63       43.63      3.97 o
   3   6  17        1.48        2.44      2.06 o
   4   6  17        8.23        6.44      2.23 o
   5   6  17      171.10      172.61     10.11 o
   6   6  17        0.31       -1.12      2.71 o
   7   6  17       90.16       92.07      7.71 o
   0   0  18      932.67      970.89     28.10 o
   1   0  18        2.13       -1.48      3.38 o
   2   0  18     1936.62     2009.06     32.39 o
   3   0  18      201.53      189.91      7.62 o
   4   0  18       24.54       17.89      3.66 o
   5   0  18       84.79       85.00      5.51 o
   6   0  18     1280.86     1483.08     25.58 o
   7   0  18      308.72      377.27     14.78 o
   8   0  18     1150.67     1311.67     24.15 o
   9   0  18        0.89        1.74      3.51 o
  10   0  18     1568.39     1876.64     57.53 o
  11   0  18       11.84       12.58      3.92 o
  12   0  18      232.42      279.74      9.59 o
  13   0  18       45.18       41.80      4.64 o
   1   1  18      297.77      290.56      7.09 o
   2   1  18      544.43      566.80      9.31 o
   3   1  18      191.37      158.41      4.53 o
   4   1  18       11.23       22.01      2.73 o
   5   1  18        0.33       -0.75      1.46 o
   6   1  18      298.29      296.63      7.08 o
   7   1  18       11.59        8.13      2.14 o
   8   1  18      405.63      424.66      8.85 o
   9   1  18      205.20      193.42      7.16 o
  10   1  18      100.17       84.48      4.06 o
  11   1  18      309.65      294.42     12.88 o
  12   1  18      278.07      354.37      9.41 o
   0   2  18      803.39      896.07     21.58 o
   1   2  18        0.00        2.77      2.06 o
   2   2  18      223.52      230.18      5.91 o
   3   2  18        4.26        2.39      2.05 o
   4   2  18       82.27       79.63      4.77 o
   5   2  18        0.17       -0.10      1.70 o
   6   2  18      296.88      310.58      7.57 o
   7   2  18        7.60        7.26      2.24 o
   8   2  18     1140.27     1231.54     32.89 o
   9   2  18        9.61        6.14      2.08 o
  10   2  18      187.46      160.17      6.13 o
  11   2  18       37.12       22.26      2.94 o
  12   2  18      222.75      248.62      9.45 o
   1   3  18      348.26      369.22      8.57 o
   2   3  18      612.95      633.98     14.35 o
   3   3  18      264.55      279.10      6.79 o
   4   3  18      149.99      162.83      5.38 o
   5   3  18      191.26      172.49      5.83 o
   6   3  18      457.43      483.46      9.11 o
   7   3  18       10.33        8.03      2.86 o
   8   3  18       87.05       82.44      4.98 o
   9   3  18       28.82       21.47      2.72 o
  10   3  18       36.37       27.01      3.40 o
  11   3  18        1.19        1.87      2.15 o
   0   4  18      597.79      582.17     25.99 o
   1   4  18       29.38       20.78      2.78 o
   2   4  18        9.28        5.63      2.64 o
   3   4  18       15.05        9.31      2.60 o
   4   4  18      353.46      375.83      8.62 o
   5   4  18       91.17      102.20      4.71 o
   6   4  18      218.13      251.12      7.71 o
   7   4  18       16.48       12.39      2.96 o
   8   4  18      233.44      252.63     10.99 o
   9   4  18        1.84        2.93      2.29 o
  10   4  18      291.37      348.81      9.95 o
   1   5  18        0.11        0.31      1.94 o
   2   5  18        9.61       11.81      2.78 o
   3   5  18      241.22      235.17      7.09 o
   4   5  18      346.78      344.36     12.96 o
   5   5  18        5.25        6.71      2.25 o
   6   5  18      127.03      154.21      5.50 o
   7   5  18        2.01        1.44      2.25 o
   8   5  18       18.30       13.31      3.16 o
   0   6  18      448.44      475.77     23.41 o
   1   6  18        2.20        0.11      2.25 o
   2   6  18      155.44      167.30      8.38 o
   3   6  18        6.40        4.43      2.57 o
   4   6  18       56.01       50.12      6.02 o
   1   1  19        0.17        1.99      1.76 o
   2   1  19        2.96       -0.08      1.52 o
   3   1  19      104.15       91.37      3.75 o
   4   1  19       21.45       18.62      2.54 o
   5   1  19        0.71        2.71      1.83 o
   6   1  19       15.69       13.37      2.56 o
   7   1  19      176.50      177.61      5.26 o
   8   1  19       12.70       10.94      2.54 o
   9   1  19       28.82       19.66      2.38 o
  10   1  19       34.19       28.45      3.04 o
  11   1  19      143.44      146.65      5.79 o
   0   2  19        1.68        2.73      3.09 o
   1   2  19        0.20        0.22      1.69 o
   2   2  19      384.19      385.69      8.55 o
   3   2  19       18.81       17.16      3.02 o
   4   2  19       53.25       50.30      3.42 o
   5   2  19       70.23       71.95      3.99 o
   6   2  19        2.63        2.96      2.18 o
   7   2  19        0.21       -0.04      1.26 o
   8   2  19        1.14        1.62      1.69 o
   9   2  19        0.78        1.61      1.86 o
  10   2  19        2.09        1.96      2.55 o
  11   2  19        6.91        8.33      4.19 o
   1   3  19       25.64       19.56      2.73 o
   2   3  19      109.12      113.03      4.86 o
   3   3  19        4.28        4.63      1.97 o
   4   3  19      147.26      138.85      4.99 o
   5   3  19       88.67       83.17      3.79 o
   6   3  19        2.44        2.00      2.17 o
   7   3  19        8.27        3.61      2.27 o
   8   3  19        0.26       -0.17      1.59 o
   9   3  19       69.01       73.17      4.73 o
  10   3  19       11.09       10.34      2.87 o
   0   4  19        0.04       -1.98      3.19 o
   1   4  19      449.23      489.38     12.81 o
   2   4  19      211.27      246.38     10.39 o
   3   4  19      611.25      657.27     11.38 o
   4   4  19       15.85       11.24      2.46 o
   5   4  19        6.53        3.64      1.87 o
   6   4  19        2.44        4.02      1.95 o
   7   4  19      157.78      176.38      8.58 o
   8   4  19        2.29        1.76      2.12 o
   1   5  19       46.87       59.09      6.49 o
   2   5  19      167.93      171.73      6.70 o
   3   5  19      257.29      261.22      9.59 o
   4   5  19       20.61       19.88      3.16 o
   5   5  19        1.93        1.87      2.65 o
   0   0  20      251.79      261.33     13.98 o
   1   0  20       23.79       24.69      4.57 o
   2   0  20       22.06       14.46      3.93 o
   3   0  20       87.12       60.42      5.38 o
   4   0  20      472.16      506.37     22.05 o
   5   0  20        3.54       -0.20      2.04 o
   6   0  20      498.48      522.84     17.19 o
   7   0  20        0.65       -1.26      2.03 o
   8   0  20      649.99      668.60     47.15 o
   9   0  20        4.42        5.08      2.80 o
  10   0  20     1217.57     1469.04     90.37 o
   1   1  20       32.24       33.96      3.63 o
   2   1  20      462.21      488.84     11.10 o
   3   1  20      151.55      122.13      4.33 o
   4   1  20      449.29      454.63     12.47 o
   5   1  20        5.97        7.51      2.32 o
   6   1  20      169.45      166.84      5.57 o
   7   1  20       93.22       76.63      5.90 o
   8   1  20        9.48        7.01      2.32 o
   9   1  20       22.75       16.57      2.51 o
   0   2  20      452.46      500.73     26.61 o
   1   2  20       34.12       32.70      3.10 o
   2   2  20      428.96      441.42     11.71 o
   3   2  20       75.57       70.04      3.92 o
   4   2  20      396.58      425.95      7.38 o
   5   2  20       63.77       59.16      3.73 o
   6   2  20      137.06      144.30      5.05 o
   7   2  20       86.40       76.30      6.87 o
   8   2  20      605.29      670.87     25.02 o
   9   2  20        6.77        1.56      2.42 o
   1   3  20       64.37       62.17      3.45 o
   2   3  20      206.18      213.78      6.65 o
   3   3  20       61.86       59.94      3.84 o
   4   3  20      165.58      177.94      6.07 o
   5   3  20       32.51       37.94      3.41 o
   6   3  20       36.04       24.15      2.97 o
   7   3  20       12.85        8.38      2.32 o
   8   3  20       75.80       87.54      7.63 o
   0   4  20        3.59        4.16      4.03 o
   1   4  20        0.27        0.08      1.56 o
   2   4  20      407.75      447.62     14.23 o
   3   4  20       19.50       18.59      2.98 o
   4   4  20       32.34       28.16      3.38 o
   5   4  20       86.18       90.01      4.10 o
   6   4  20      174.05      186.66      6.80 o
   1   1  21       23.15       21.99      2.56 o
   2   1  21        3.34        5.48      1.72 o
   3   1  21        0.08       -0.09      1.25 o
   4   1  21       89.43       78.03      6.83 o
   5   1  21       14.58       12.45      2.65 o
   6   1  21        6.44        4.44      1.93 o
   7   1  21       19.28       12.96      2.55 o
   0   2  21      146.65      132.15     10.74 o
   1   2  21       20.51       23.17      2.63 o
   2   2  21       23.04       11.97      2.57 o
   3   2  21        2.62        2.64      1.79 o
   4   2  21       21.00       26.05      3.03 o
   5   2  21        4.81        4.94      2.16 o
   6   2  21        2.30        1.31      1.84 o
   7   2  21       25.13       17.09      2.85 o
   1   3  21        7.99        6.53      2.06 o
   2   3  21        0.82        1.05      1.78 o
   3   3  21        5.33        2.11      2.23 o
   4   3  21        0.00       -0.79      1.94 o
   5   3  21      201.33      246.66      8.99 o
   0   4  21        7.31        5.15      6.72 o
   0   0  22      277.89      279.75     21.22 o
   1   0  22       43.47       34.69      6.06 o
   2   0  22      205.00      179.52     12.57 o
   3   0  22      115.38      123.86     10.27 o
   4   0  22       71.47       95.09      6.78 o
   5   0  22       62.16       61.93      9.91 o
   1   1  22        0.20        4.51      2.44 o
   2   1  22      347.00      375.52     19.84 o
   3   1  22       33.30       25.77      2.69 o
   4   1  22      358.28      356.95     15.49 o
   0   2  22       52.71       51.12      6.35 o
   1   2  22        6.39        3.65      2.26 o
   2   2  22      222.06      234.10      7.07 o
   3   2  22       66.56       72.43      4.50 o
 
